# Supplementary material for: Differential regulation of immune responses and macrophage/neuron interactions in the dorsal root ganglion in young and adult rats following nerve injury
Source: Mol Pain. 2009 Dec 10;5:70. doi: 10.1186/1744-8069-5-70 (PMC2799401; doi:10.1186/1744-8069-5-70)
Supplement: Additional file 2 — Microarray Comparison Table. This spread sheet file that contains the microarray data used obtained from the Limma test analysis. It contains the Affymetrix identification number (Affy_ID), the fold difference in log2 format of the comparison and the adjusted p-value. There are several columns that contain: the ipsilateral side of the adult SNI (ASI) versus (vs) either the contralateral side (ASC) or the sham group (ASH); and the ipsilateral side of the young SNI (PSI) versus (vs.) either the contralateral side (PSC) or the sham group (PSH). Those entries with p < 0.05 are on a white background and those with p > 0.05 are on a grey background. The original '.cel' files used for the analysis can be accessed at 'Gene Expression Omnibus (GEO)' database with accession number: GSE15041 http://www.ncbi.nlm.nih.gov/projects/geo/query/acc.cgi?acc=GSE15041. [file 1744-8069-5-70-S2.XLS]

## Sheet: comparissons data
ASIvsASH			ASIvsASC			PSIvsPSH			PSIvsPSC
Affy_ID	log2 [fold difference]	adj.P.Val	Affy_ID	log2 [fold difference]	adj.P.Val	Affy_ID	log2 [fold difference]	adj.P.Val	Affy_ID	log2 [fold difference]	adj.P.Val
1368224_at	7.19665	1.72911e-08	1368224_at	7.17042	1.80094e-08	1379448_at	1.08969	0.000586823	1389891_at	2.3724	0.00313236
1376390_at	3.16051	1.86507e-05	1376390_at	3.14044	1.99908e-05	1389891_at	2.42817	0.000586823	1394497_at	0.689321	0.00313236
1368487_at	4.20107	0.000248252	1368487_at	4.16877	0.000269511	1394497_at	0.702202	0.000975808	1379448_at	0.978265	0.00313236
1387396_at	5.15805	0.000856708	1371194_at	3.31937	0.000465399	1383010_at	1.30009	0.0340054	1397879_at	0.673922	0.0537387
1374153_at	1.93041	0.00178591	1382153_at	1.58305	0.000560669	1387052_at	0.507916	0.0340054	1398126_at	-0.405002	0.132813
1368892_at	1.83807	0.00178591	1387396_at	5.12737	0.000607917	1370986_s_at	0.717546	0.0594916	1383010_at	1.18663	0.132813
1382153_at	1.37079	0.00178591	1368892_at	1.92789	0.00105308	1397879_at	0.547276	0.092928	1370986_s_at	0.709347	0.132813
1376836_at	1.56925	0.00259282	1374153_at	1.96954	0.00107022	1375404_at	0.646568	0.216292	1387052_at	0.435653	0.208626
1382692_at	4.34409	0.00259282	1394908_at	2.09041	0.00122828	1378663_at	0.462575	0.334215	1379206_at	-0.903255	0.214121
1370678_s_at	1.26077	0.00259282	1382692_at	4.53193	0.00163999	1372903_at	0.544074	0.336133	1397401_at	-0.53075	0.251892
1379043_at	1.69939	0.00291595	1370075_at	2.13286	0.00195514	1378873_at	-1.10162	0.336133	1369239_at	-2.03178	0.395131
1394908_at	1.85135	0.00317001	1376836_at	1.55693	0.00202271	1390766_at	1.15202	0.447723	1388958_a_at	-0.936549	0.398974
1371194_at	2.43133	0.00354017	1369737_at	1.62891	0.00202271	1385204_at	0.443395	0.491255	1375404_at	0.622757	0.406591
1373523_at	3.12738	0.00356665	1391979_at	1.68496	0.00239115	1391579_at	-1.01184	0.60608	1378072_at	0.692827	0.415449
1370075_at	1.91668	0.00420141	1372516_at	3.30462	0.00239115	1378072_at	0.596399	0.60608	1378663_at	0.455082	0.498457
1389857_at	0.70692	0.00580941	1373523_at	3.17236	0.002705	1390169_at	-0.58373	0.60608	1372903_at	0.537813	0.500292
1387645_at	2.15176	0.00702928	1368590_at	2.81876	0.00344313	1372944_at	-0.502364	0.732642	1369752_a_at	-0.671998	0.500292
1381341_at	3.52974	0.00750634	1373421_at	0.541885	0.00365407	1380774_at	0.598873	0.732642	1372240_at	-0.959273	0.500292
1387360_at	0.843991	0.0081484	1383576_at	1.02594	0.00394683	1395174_at	0.963354	0.732642	1376625_at	-1.54547	0.629304
1379714_at	2.0278	0.0081484	1389857_at	0.718719	0.00394683	1397380_at	0.802372	0.772396	1394096_at	-0.789058	0.629663
1383536_at	1.71714	0.0081484	1383536_at	1.81804	0.00499552	1393199_at	0.574566	0.83772	1373257_at	-0.704506	0.629663
1367665_at	4.53309	0.0081484	1387690_at	1.40259	0.00499552	1368655_at	1.26685	0.83772	1392706_at	0.649526	0.632844
1368359_a_at	2.17009	0.0081484	1387645_at	2.13431	0.00499552	1377910_at	0.426905	0.83772	1377334_at	3.30026	0.632844
1369191_at	2.52332	0.0081484	1368202_a_at	1.45896	0.00499552	1393590_at	-0.769188	0.83772	1397380_at	0.875577	0.642602
1387690_at	1.32167	0.0081484	1379043_at	1.4702	0.00499552	1376650_at	-0.326801	0.83772	1390083_at	0.563223	0.642602
1368590_at	2.46761	0.0081484	1370177_at	4.2541	0.00499552	1375582_at	0.973721	0.83772	1368622_at	-1.6885	0.731861
1373421_at	0.478979	0.0081484	1367665_at	4.67545	0.00499552	1374736_at	-0.536432	0.83772	1380958_at	0.837994	0.748019
1370566_at	0.653374	0.0103924	1368359_a_at	2.2473	0.00499552	1388657_at	0.312373	0.83772	1388005_at	-0.882233	0.79136
1367930_at	1.21398	0.0103924	1370678_s_at	1.06049	0.00499552	1380958_at	0.722526	0.83772	1380655_at	0.248451	0.792352
1396144_at	2.2234	0.0105974	1372510_at	0.986325	0.00530052	1397811_at	0.568857	0.83772	1389194_at	1.08059	0.798913
1369737_at	1.25893	0.0105974	1379714_at	2.00324	0.00609467	1385712_at	-0.967936	0.83772	1380774_at	0.59496	0.798913
1383576_at	0.880371	0.0105974	1396144_at	2.32278	0.00655205	1393335_at	0.637178	0.83772	1373932_at	1.59536	0.798913
1397736_at	0.608877	0.0105974	1377092_at	2.30291	0.00655205	1374723_at	-0.307194	0.83772	1368778_at	1.57103	0.798913
1397823_at	2.30629	0.0105974	1367946_at	1.52248	0.00655205	1398265_at	0.786753	0.83772	1374544_at	1.59974	0.798913
1379995_at	2.4988	0.0113816	1384126_a_at	2.52513	0.00669284	1374015_at	3.48097	0.83772	1376991_at	-0.86823	0.798913
1368238_at	6.63127	0.0136258	1379995_at	2.63425	0.00669284	1369343_at	-0.593568	0.83772	1385204_at	0.382666	0.798913
1379631_at	3.86325	0.0137876	1369191_at	2.47821	0.00672613	1386540_at	-0.940866	0.83772	1395174_at	0.91062	0.798913
1387982_at	0.835057	0.0138965	1368990_at	1.51628	0.00679674	1384638_at	-0.588367	0.83772	1390689_at	-1.13112	0.798913
1391383_at	1.30355	0.0138965	1379631_at	4.11768	0.00709782	1389425_at	0.490794	0.83772	1370904_at	2.05767	0.798913
1384126_a_at	2.31036	0.0138965	1377908_at	2.64564	0.00709782	1390083_at	0.435411	0.83772	1381979_at	0.463931	0.798913
1367946_at	1.37759	0.0140203	1368238_at	6.97881	0.00738005	1373946_at	-0.385335	0.83772	1369548_at	-1.07435	0.798913
1384381_at	2.00313	0.0157797	1392706_at	0.817995	0.00744513	1393520_at	0.297168	0.83772	1384015_at	-0.619605	0.798913
1385088_at	1.96374	0.016081	1387007_at	1.58322	0.00749695	1388842_at	0.44138	0.83772	1369311_at	-1.48945	0.798913
1387275_at	3.99501	0.0160881	1372064_at	1.64	0.00798253	1392049_at	0.203678	0.83772	1368655_at	1.20192	0.798913
1396835_at	2.15433	0.0160881	1381341_at	3.17031	0.0083374	1377375_at	-1.27534	0.83772	1393590_at	-0.741579	0.798913
1391979_at	1.2326	0.0160881	1395184_at	2.26612	0.0083374	1385027_at	-0.818732	0.83772	1372186_a_at	1.20142	0.798913
1387007_at	1.44473	0.0161805	1373932_at	2.15591	0.00852125	1372911_at	-0.311263	0.83772	1374710_at	-3.54353	0.798913
1388133_at	-0.940877	0.0175936	1372734_at	4.98294	0.00852125	1380078_at	-0.843067	0.83772	1383821_at	0.330903	0.798913
1374280_at	1.56002	0.0182878	1398390_at	3.63389	0.00852125	1372002_at	1.4892	0.83772	1369327_at	-0.906992	0.798913
1370177_at	3.47428	0.0188147	1370566_at	0.626826	0.00866381	1395805_at	0.209113	0.83772	1379344_at	2.41566	0.798913
1388451_at	1.72164	0.0189938	1374280_at	1.68075	0.00866381	1368897_at	1.16983	0.83772	1394671_at	-0.525305	0.798913
1382589_at	-1.03701	0.0189938	1388900_at	1.04716	0.00866381	1394320_at	0.501897	0.83772	1391697_at	-0.485703	0.798913
1385702_at	1.69581	0.0189938	1387275_at	4.15827	0.00932941	1372976_at	-1.12357	0.83772	1393335_at	0.649152	0.798913
1396532_at	1.49119	0.0194776	1385702_at	1.82397	0.00932941	1387410_at	-1.48424	0.83772	1389324_at	0.661247	0.798913
1377831_at	1.15983	0.0196065	1385088_at	2.02406	0.00932941	1375723_at	1.17802	0.83772	1394320_at	0.562631	0.798913
1372510_at	0.802583	0.0196718	1397823_at	2.2171	0.00932941	1383337_at	0.968649	0.83772	1369979_at	1.34857	0.798913
1393688_at	0.945313	0.0196718	1373881_at	1.71785	0.00981047	1368652_at	-0.681181	0.83772	1369753_at	-1.93482	0.798913
1373052_at	1.32577	0.0200748	1371450_at	3.65052	0.00981047	1385227_at	1.51341	0.83772	1390068_at	-0.929569	0.798913
1372516_at	2.29081	0.0200748	1379818_at	1.79363	0.0100657	1390068_at	-0.825661	0.83772	1394455_at	-0.900859	0.798913
1379573_at	3.34025	0.0200748	1397736_at	0.574742	0.0100657	1390656_at	-1.27884	0.83772	1372935_at	1.54147	0.798913
1378193_at	0.971537	0.0200748	1391383_at	1.28743	0.0100657	1392421_at	-0.452874	0.83772	1397184_at	-0.526889	0.798913
1386967_at	1.64853	0.0209314	1378925_at	1.05617	0.0100657	1395604_at	1.50758	0.83772	1395428_at	-0.180922	0.798913
1371659_at	1.12067	0.0212735	1391575_at	-1.27199	0.0101198	1370536_at	-0.537766	0.83772	1380790_at	-0.656014	0.798913
1393638_at	0.817383	0.0212735	1372381_at	-0.529065	0.0101198	1388991_at	-0.452066	0.83772	1369343_at	-0.59456	0.798913
1393550_at	1.7217	0.0216185	1393638_at	0.884349	0.0101198	1399125_at	-0.431997	0.83772	1379703_at	1.1708	0.798913
1368990_at	1.26035	0.0216481	1371659_at	1.21093	0.0101198	1372268_at	0.660492	0.83772	1393346_at	0.996214	0.798913
1378005_at	3.47224	0.0216481	1373785_at	2.27899	0.0101738	1395209_at	1.05109	0.83772	1390866_at	1.24518	0.798913
1379818_at	1.62809	0.0216481	1387982_at	0.80718	0.0107915	1375388_at	0.518314	0.83772	1394610_at	-0.413021	0.798913
1383805_at	2.3208	0.0217618	1386967_at	1.74618	0.0107915	1389194_at	0.795112	0.83772	1377153_a_at	0.936745	0.798913
1382638_at	3.87788	0.0217618	1367930_at	1.09793	0.0107915	1373588_at	-0.519212	0.83772	1385777_at	-0.709927	0.798913
1392579_at	1.45818	0.0217618	1381264_at	1.32813	0.0107915	1393799_at	2.05325	0.83772	1384389_at	-1.01663	0.798913
1377092_at	1.8638	0.0217618	1387360_at	0.715389	0.0107915	1376110_at	0.79588	0.83772	1379387_at	1.5038	0.798913
1389268_at	-0.574663	0.0230577	1380583_s_at	2.27461	0.0109687	1371251_at	-0.548286	0.83772	1391736_at	-0.67515	0.798913
1389043_at	1.11018	0.0230577	1385573_at	1.48288	0.0109687	1384769_a_at	-0.459431	0.83772	1386540_at	-0.921851	0.798913
1391007_s_at	-1.0641	0.0230577	1385047_x_at	1.29239	0.0109687	1390517_at	-1.07183	0.83772	1389425_at	0.482107	0.798913
1381864_at	0.743881	0.0230577	1367954_at	1.39961	0.0109687	1377153_a_at	0.833422	0.83772	1369150_at	-1.51658	0.798913
1370780_at	1.42187	0.0230577	1372800_at	1.61622	0.0109687	1374193_at	0.841419	0.83772	1374113_at	1.77227	0.798913
1385027_at	1.18063	0.0236827	1389083_at	0.588312	0.0109687	1392231_at	0.702018	0.83772	1370129_at	-0.782056	0.798913
1378925_at	0.934172	0.0241288	1379400_at	1.57671	0.0109687	1381770_at	-1.41224	0.83772	1373881_at	1.07631	0.798913
1370449_at	1.01641	0.0246542	1393038_at	2.93751	0.0109687	1394847_at	-0.345016	0.83772	1369172_at	-0.487969	0.798913
1381070_at	5.97771	0.0246542	1388451_at	1.74261	0.0109687	1374872_at	1.40063	0.83772	1396203_at	-0.319232	0.798913
1371592_at	0.725798	0.0246542	1378193_at	0.995371	0.0119781	1394999_at	0.616211	0.83772	1390248_at	-0.315896	0.798913
1380583_s_at	2.04869	0.0246542	1377831_at	1.16793	0.0121935	1372611_at	-0.770709	0.83772	1381046_at	-1.31242	0.798913
1391575_at	-1.1126	0.0246542	1370449_at	1.09026	0.0125253	1369412_a_at	-0.909826	0.83772	1389100_at	-2.02395	0.798913
1390282_at	3.05155	0.0246542	1388711_at	1.36677	0.0125253	1367966_at	-0.416094	0.83772	1393799_at	2.20049	0.798913
1370850_at	0.95768	0.0246542	1393550_at	1.77218	0.0125253	1390222_at	-0.294145	0.83772	1377375_at	-1.28162	0.798913
1368923_at	3.74657	0.0246542	1370154_at	1.88625	0.0125253	1369637_at	-0.308518	0.83772	1392146_at	0.839	0.798913
1392706_at	0.662544	0.0246542	1393688_at	0.94706	0.0125298	1374543_at	2.01103	0.83772	1388263_at	-0.866126	0.798913
1367954_at	1.25697	0.0250223	1378057_at	3.59882	0.0125991	1374628_at	-0.548856	0.83772	1385323_at	-1.03	0.798913
1371079_at	2.92429	0.0250223	1373052_at	1.33425	0.0125991	1374482_at	-0.450903	0.83772	1387425_at	-1.75297	0.798913
1376319_at	1.20002	0.0250223	1382695_at	1.50338	0.0125991	1397184_at	-0.435929	0.83772	1374730_at	1.27958	0.798913
1376708_at	1.38726	0.0250223	1376708_at	1.49707	0.0126947	1394455_at	-0.73492	0.83772	1395126_at	2.15639	0.798913
1374571_at	0.678586	0.0250223	1385027_at	1.24094	0.0126947	1384056_at	3.87928	0.83772	1397843_at	-1.34203	0.798913
1387809_at	-0.898633	0.0250732	1372359_at	1.27903	0.0127106	1383112_at	1.61241	0.83772	1370883_at	2.66786	0.798913
1380100_at	2.35411	0.0250732	1375010_at	2.56599	0.0134384	1372190_at	5.8347	0.83772	1388784_at	1.90007	0.798913
1381264_at	1.17022	0.0250732	1373646_at	1.24449	0.0135201	1367909_at	-0.789797	0.83772	1385712_at	-0.853311	0.798913
1388453_at	0.671333	0.0250732	1382638_at	3.94452	0.0136654	1387599_a_at	-0.969626	0.83772	1381311_at	1.56269	0.798913
1388131_at	0.897602	0.0250732	1367973_at	1.56136	0.0136654	1393733_at	0.953446	0.83772	1368006_at	1.80843	0.798913
1372359_at	1.17725	0.0250732	1377702_at	1.09866	0.0138212	1391898_at	-0.35743	0.83772	1397813_at	-1.60981	0.798913
1371450_at	3.0992	0.0250732	1368207_at	2.30823	0.0141291	1390545_at	-0.472574	0.83772	1373575_at	1.59089	0.798913
1384327_at	0.799782	0.0252868	1372042_at	2.34575	0.0141291	1397719_at	0.432038	0.83772	1368474_at	1.74372	0.798913
1370078_at	-1.15884	0.0266278	1373623_at	1.1773	0.0143073	1376612_at	-0.781443	0.83772	1370591_at	-1.2549	0.798913
1372734_at	4.03011	0.0273783	1380100_at	2.4883	0.0143073	1389890_at	0.311982	0.83772	1395907_at	-0.828372	0.798913
1396008_at	1.69822	0.0282541	1379573_at	3.26611	0.0143073	1371963_at	-0.450759	0.83772	1372002_at	1.47099	0.798913
1389607_at	-0.80837	0.0285125	1395126_at	3.16892	0.0148305	1380915_at	0.665148	0.83772	1387432_at	-0.604808	0.798913
1383355_at	1.27636	0.0285125	1374571_at	0.709231	0.0148305	1376395_at	2.18491	0.83772	1368897_at	1.16222	0.798913
1392863_at	3.00236	0.0285125	1381070_at	6.12575	0.0150273	1386935_at	-0.826002	0.83772	1380690_at	0.483672	0.798913
1384993_at	0.981181	0.0285125	1387809_at	-0.936147	0.0150273	1384389_at	-0.847357	0.83772	1394130_at	-1.1372	0.798913
1373646_at	1.12766	0.0285125	1373955_at	0.977765	0.0150273	1368254_a_at	-0.529787	0.83772	1374715_at	-0.468872	0.798913
1388711_at	1.20787	0.0290448	1369113_at	1.52467	0.0150273	1379705_at	-0.749752	0.83772	1369348_at	-1.82196	0.798913
1393573_at	4.78461	0.0290448	1370882_at	3.34327	0.0150273	1388479_at	-0.532385	0.83772	1389006_at	2.18799	0.798913
1383210_at	3.34279	0.0311461	1396532_at	1.41284	0.0152823	1397612_at	2.03049	0.83772	1396237_at	-2.13839	0.798913
1370201_at	2.42451	0.0314917	1370850_at	0.977064	0.0160004	1378426_at	0.271007	0.83772	1388028_at	-0.628046	0.798913
1395126_at	2.87925	0.0319038	1393661_at	-0.750119	0.0161193	1389774_at	0.415241	0.83772	1378471_at	0.692764	0.798913
1388900_at	0.829319	0.0321089	1378005_at	3.37548	0.0162399	1368298_at	0.848659	0.83772	1383727_at	-0.563452	0.798913
1382492_a_at	1.4204	0.0325121	1371079_at	2.98659	0.0162399	1398708_at	-0.515326	0.83772	1370536_at	-0.537546	0.798913
1370728_at	2.27083	0.0333556	1388453_at	0.688772	0.0167643	1388708_at	-0.612732	0.83772	1378933_at	0.583016	0.798913
1376601_at	3.37683	0.0335747	1384381_at	1.77418	0.0167643	1388678_at	-0.268547	0.83772	1372641_at	-2.66084	0.798913
1390713_at	1.76474	0.0360944	1368144_at	1.31781	0.0167643	1367733_at	0.699195	0.83772	1369099_at	-0.593735	0.798913
1385047_x_at	1.07385	0.0363077	1392863_at	3.1486	0.016909	1373593_at	-0.591504	0.83772	1374193_at	0.861447	0.798913
1397540_at	1.30723	0.0363077	1374730_at	1.81949	0.016909	1374591_at	1.72484	0.83772	1382692_at	1.83464	0.798913
1393469_at	1.05286	0.0363077	1382492_a_at	1.52052	0.0170733	1371431_at	-0.347433	0.83772	1393048_at	2.01204	0.798913
1378057_at	3.07524	0.0363077	1377334_at	3.39381	0.0171314	1394209_at	0.320407	0.83772	1378300_at	0.60664	0.798913
1395755_at	2.84788	0.0363077	1389043_at	1.08372	0.0171974	1378517_at	-0.86384	0.83772	1395604_at	1.48564	0.798913
1381503_at	-0.789442	0.0372573	1388048_a_at	-0.916789	0.0171974	1388917_at	2.08163	0.83772	1370882_at	2.17157	0.798913
1368144_at	1.19217	0.0373443	1383355_at	1.32782	0.0171974	1374960_at	-0.61052	0.83772	1387383_at	-0.589387	0.798913
1392794_at	1.1358	0.0373443	1375170_at	0.78259	0.0171974	1389151_at	-0.580695	0.83772	1376678_at	-0.607008	0.798913
1371057_at	2.19678	0.0373443	1367998_at	2.29993	0.0172939	1382442_at	-0.832624	0.83772	1395161_at	-0.85536	0.798913
1368381_at	1.2917	0.0373443	1393933_at	-1.18802	0.0172939	1380483_at	0.220213	0.83772	1375952_at	0.834253	0.798913
1393661_at	-0.661883	0.0414997	1368923_at	3.72645	0.0174407	1382072_at	-0.612255	0.83772	1372404_at	1.48819	0.798913
1373733_at	0.99876	0.0414997	1381864_at	0.721392	0.0176067	1374569_at	-0.494313	0.83772	1399016_at	-0.335426	0.798913
1377908_at	1.90518	0.0414997	1384993_at	1.01135	0.0180003	1372246_at	-0.477648	0.83772	1388657_at	0.255438	0.798913
1369649_at	1.85242	0.0421314	1395755_at	3.06	0.0181937	1367968_at	-0.518815	0.83772	1388961_at	-2.75671	0.798913
1375170_at	0.698955	0.0430983	1383210_at	3.47067	0.0186707	1393491_at	-0.719537	0.83772	1387741_at	-0.481814	0.798913
1391181_at	0.953724	0.0430983	1383805_at	2.19363	0.0186707	1377680_at	-0.922759	0.83772	1389692_at	0.635747	0.798913
1376911_at	2.00362	0.0440681	1390713_at	1.87206	0.0189643	1373963_at	0.843123	0.83772	1390665_at	-1.01835	0.798913
1387221_at	2.8526	0.0440681	1391181_at	1.0475	0.0190185	1368983_at	-1.09558	0.83772	1383704_at	-0.724507	0.798913
1370362_at	0.80652	0.0440681	1390510_at	3.4206	0.0201428	1369044_a_at	1.3757	0.83772	1368482_at	1.31258	0.798913
1388678_at	0.393966	0.0444676	1384427_at	0.621266	0.0201428	1374718_at	-0.612195	0.83772	1380662_at	-0.524058	0.798913
1398481_at	1.06462	0.0449956	1376601_at	3.51039	0.0201428	1372370_at	-0.473398	0.83772	1372127_at	-0.578349	0.798913
1368926_at	1.00194	0.0450978	1390165_at	1.29113	0.0201428	1383635_at	-0.691905	0.83772	1393520_at	0.267843	0.798913
1390165_at	1.17365	0.0450978	1368901_at	2.44331	0.0202256	1394456_at	1.37858	0.83772	1398149_at	-1.36158	0.798913
1383185_at	0.655451	0.0451392	1392107_at	2.40216	0.0204125	1374808_at	-0.495958	0.83772	1385201_at	-2.43642	0.798913
1379931_at	-1.71962	0.0455253	1382589_at	-0.916646	0.0207561	1382036_at	-0.33529	0.83772	1397811_at	0.466736	0.798913
1368657_at	1.8794	0.047366	1370884_at	2.20938	0.0207561	1393638_at	-0.449451	0.83772	1393705_at	-1.19815	0.798913
1391605_at	2.11118	0.0477416	1389553_at	3.21275	0.0207561	1388574_at	-0.433238	0.83772	1383658_at	1.62011	0.798913
1391582_at	1.93229	0.0486477	1387221_at	3.08957	0.0208332	1370476_at	-0.518712	0.83772	1397709_at	-0.519266	0.798913
1373262_at	0.816045	0.0486477	1387088_at	5.85634	0.0209914	1376134_at	-0.556831	0.83772	1370964_at	-1.57165	0.798913
1377702_at	0.904706	0.0492662	1368381_at	1.35767	0.0209914	1381035_at	0.352116	0.83772	1375642_at	-0.495412	0.798913
1373623_at	0.97292	0.0502921	1390282_at	2.92277	0.0209914	1368118_at	-0.626799	0.83772	1375391_at	-1.07409	0.798913
1367973_at	1.2774	0.0502921	1389873_at	2.09096	0.0210545	1370574_a_at	0.675652	0.83772	1385434_at	-0.964023	0.798913
1392107_at	2.13831	0.051431	1381503_at	-0.824489	0.0210545	1384679_at	0.329038	0.83772	1395169_at	-0.483038	0.798913
1383232_at	0.717883	0.052971	1373575_at	2.18561	0.0210545	1374544_at	1.0646	0.83772	1398343_at	-0.482723	0.798913
1387908_at	3.09009	0.052971	1377198_at	1.62061	0.0210545	1392678_a_at	0.688013	0.83772	1369064_a_at	-1.00382	0.798913
1378478_at	5.67683	0.0550288	1370822_at	3.95571	0.0210545	1371861_at	-0.817455	0.83772	1368013_at	-2.11806	0.798913
1373637_at	-1.44416	0.0555445	1388678_at	0.424395	0.0210545	1390853_at	-0.859745	0.83772	1387512_at	-0.537263	0.798913
1393038_at	2.25867	0.0555445	1373179_at	0.947039	0.0211649	1372631_at	0.58783	0.83772	1387814_at	-2.9313	0.798913
1382868_at	3.29293	0.0567428	1373262_at	0.89226	0.0211649	1368260_at	0.403074	0.83772	1370743_a_at	-0.700562	0.798913
1389500_at	1.17755	0.0577667	1379387_at	1.94104	0.0211649	1394535_at	-1.35442	0.83772	1368965_at	-0.661044	0.798913
1368947_at	2.42767	0.0578261	1368947_at	2.73402	0.0211649	1383388_at	-0.600755	0.83772	1395081_at	-0.819283	0.798913
1375631_at	0.567053	0.0578261	1390386_at	1.43242	0.0211649	1371978_at	-0.471697	0.83772	1376055_at	1.53581	0.798913
1368421_at	2.80948	0.0578261	1384127_at	1.8478	0.0211649	1375428_at	0.517856	0.83772	1382602_at	-0.794819	0.798913
1374109_at	0.518027	0.0580012	1389210_at	1.20425	0.0211649	1374903_at	-0.898597	0.83772	1378500_at	0.363761	0.798913
1393933_at	-1.00123	0.0580012	1376726_at	-0.88881	0.0211649	1378300_at	0.506988	0.83772	1391906_at	-0.811203	0.798913
1370399_at	1.92939	0.0581015	1368926_at	1.07545	0.0211649	1375941_at	-1.38033	0.83772	1376088_at	-0.382859	0.798913
1388828_at	0.687384	0.0591045	1378443_at	1.97505	0.0216914	1381905_at	-0.551154	0.83772	1381687_at	-0.668046	0.798913
1389083_at	0.44379	0.0593916	1392794_at	1.16957	0.0223844	1368936_at	-0.416131	0.83772	1397614_at	-0.865982	0.798913
1396339_at	0.642044	0.0593916	1393573_at	4.69946	0.0223844	1384444_at	1.74731	0.83772	1391579_at	-0.679826	0.798913
1367664_at	5.72549	0.0593916	1392579_at	1.31808	0.0223844	1377777_at	-0.501042	0.83772	1372980_at	1.70406	0.798913
1367849_at	3.11397	0.0600803	1391007_s_at	-0.972532	0.0223844	1380743_at	0.65461	0.83772	1372708_at	-0.946891	0.798913
1378311_at	1.48605	0.0608124	1369669_at	0.949617	0.022442	1386396_at	0.311245	0.83772	1380822_at	2.8707	0.798913
1379311_at	2.11554	0.0608124	1381311_at	2.08688	0.0227316	1370435_a_at	-0.731129	0.83772	1389413_at	4.16209	0.798913
1377630_at	0.569367	0.0628969	1389123_at	2.24926	0.0229723	1378171_at	-0.469051	0.83772	1374543_at	2.00953	0.798913
1388448_at	1.03971	0.0628969	1373889_at	2.01175	0.0230229	1399016_at	-0.280678	0.83772	1374089_at	-1.08358	0.798913
1377168_at	2.49231	0.0636925	1376386_at	-0.584721	0.0234378	1383136_a_at	-0.541538	0.83772	1392642_at	-0.345448	0.798913
1387714_at	0.853677	0.0646665	1389373_at	1.32132	0.0234378	1372837_at	-0.411294	0.83772	1375723_at	1.0832	0.798913
1376430_at	-1.33203	0.0658742	1377146_at	8.83149	0.0236599	1376764_at	1.82465	0.83772	1386023_at	-0.605955	0.798913
1384427_at	0.524251	0.0658742	1391582_at	2.0547	0.0239696	1391897_at	-1.03675	0.83772	1383547_at	-0.186682	0.798913
1368834_at	1.20461	0.0661238	1387502_at	1.57521	0.0239696	1388156_at	-1.3815	0.83772	1384056_at	3.88204	0.798913
1370822_at	3.38551	0.0661238	1374575_at	0.616612	0.0239696	1372166_at	-0.382247	0.83772	1385166_at	-0.936243	0.798913
1372800_at	1.19022	0.0661238	1367664_at	6.31576	0.0244567	1380982_at	2.25535	0.83772	1393843_at	-0.604241	0.798913
1371336_at	0.511924	0.0661238	1390097_at	-0.718543	0.0244567	1394290_at	0.514569	0.83772	1369143_at	-1.09396	0.798913
1392862_at	0.867557	0.0661238	1398202_at	2.44459	0.0244722	1389471_at	-0.705242	0.83772	1395106_at	1.06288	0.798913
1390815_at	-1.01	0.0661238	1387074_at	1.34434	0.0248969	1368322_at	-0.603622	0.83772	1388917_at	2.18706	0.798913
1391274_at	-0.662142	0.0664316	1376693_at	1.08703	0.0248969	1375908_at	-1.12539	0.83772	1390893_at	-0.675129	0.798913
1373207_at	0.717681	0.0665553	1368270_at	2.26409	0.0250586	1390960_at	-1.11111	0.83772	1375941_at	-1.53114	0.798913
1368202_a_at	0.873609	0.0686656	1382277_at	0.636552	0.0254555	1381005_at	-1.13523	0.83772	1367794_at	1.529	0.798913
1370747_at	-0.771891	0.0686656	1371592_at	0.656452	0.0262288	1370024_at	0.919742	0.83772	1370154_at	1.08134	0.798913
1388944_at	2.56966	0.0686656	1373946_at	0.471455	0.0264747	1370881_at	0.60929	0.83772	1373961_at	0.377006	0.798913
1387444_at	4.19582	0.0686656	1376688_a_at	0.989287	0.0267548	1368430_at	-0.387612	0.83772	1386396_at	0.344945	0.798913
1385273_at	-0.989852	0.0686656	1387154_at	6.41108	0.0269175	1375984_at	1.85552	0.83772	1388718_at	-0.967175	0.798913
1394829_at	1.10419	0.0686656	1382442_at	1.27065	0.0270853	1372311_at	-0.579395	0.83772	1391544_at	-0.953084	0.798913
1379517_at	-1.3076	0.0686656	1377064_at	0.646393	0.0270853	1384863_at	-0.928517	0.83772	1367702_at	-0.729516	0.798913
1379768_at	1.18766	0.0686656	1370904_at	2.22058	0.0276881	1392674_at	0.280826	0.83772	1393790_at	-0.194937	0.798913
1388385_at	3.19554	0.0686656	1390815_at	-1.11437	0.0278574	1377405_at	-0.915731	0.83772	1378949_at	-0.467338	0.798913
1397929_at	1.13112	0.0686656	1388131_at	0.817947	0.0283252	1367545_at	-0.376152	0.83772	1378524_at	-0.821242	0.798913
1372381_at	-0.372295	0.0686656	1376100_at	2.08987	0.0285505	1380542_at	0.254066	0.83772	1373525_at	-1.39031	0.798913
1376562_at	2.35068	0.0697777	1368742_at	2.56953	0.0286234	1377759_at	-0.755808	0.83772	1395209_at	0.956596	0.798913
1373955_at	0.760235	0.0697777	1395389_at	5.93448	0.0286563	1390194_at	-0.59325	0.83772	1381048_at	-0.615869	0.798913
1379371_at	0.541408	0.0701253	1370780_at	1.23835	0.029327	1374590_at	0.53554	0.83772	1388034_at	-0.942912	0.798913
1385849_at	1.35218	0.0714084	1382601_at	1.37654	0.0295918	1369926_at	1.37367	0.83772	1375922_at	-0.394298	0.798913
1394577_at	-0.949941	0.0714084	1373490_at	1.28998	0.0297625	1394432_at	-0.470618	0.83772	1381510_at	-1.07808	0.798913
1374939_at	0.659044	0.0729057	1386310_at	-1.43319	0.0297825	1395106_at	0.92852	0.83772	1382221_at	-0.472683	0.798913
1390222_at	-0.365215	0.0729057	1370362_at	0.806139	0.0298925	1381650_at	-0.699576	0.83772	1396179_at	-0.972535	0.798913
1385573_at	1.05416	0.0759476	1387908_at	3.19877	0.0298925	1377034_at	-0.723013	0.83772	1395710_at	-0.588159	0.798913
1389210_at	1.00301	0.0759476	1369649_at	1.83081	0.0299846	1391535_at	-0.338027	0.83772	1373212_at	-1.3219	0.798913
1379967_at	1.29208	0.0761874	1378311_at	1.5828	0.0299846	1395252_at	0.707573	0.83772	1387033_at	-1.25781	0.798913
1392991_at	0.574102	0.0770831	1390348_at	2.18307	0.0310185	1376341_at	-0.469891	0.83772	1390958_at	-1.39973	0.798913
1387605_at	1.11382	0.0770831	1384327_at	0.71523	0.0316077	1379398_at	-1.1955	0.83772	1371049_at	-0.657489	0.798913
1383459_at	-0.703305	0.077513	1393575_at	-1.86612	0.0316077	1393745_at	-0.640188	0.83772	1395387_at	-0.462592	0.798913
1389373_at	1.11639	0.0776741	1396835_at	1.67432	0.0317305	1380786_at	1.10733	0.83772	1392195_at	-0.803499	0.798913
1395184_at	1.4672	0.0791089	1376645_at	1.33973	0.0319991	1389744_at	-0.520505	0.83772	1391897_at	-1.12474	0.798913
1388986_at	0.814975	0.0794025	1392648_at	2.18402	0.0319991	1381979_at	0.304168	0.83772	1382758_at	-0.712611	0.798913
1372064_at	1.04935	0.0799286	1388944_at	2.78033	0.0323437	1395161_at	-0.696463	0.83772	1367966_at	-0.390163	0.798913
1371052_at	-1.96667	0.0806825	1374564_at	1.84979	0.0323621	1381510_at	-0.961299	0.83772	1394209_at	0.322252	0.798913
1377163_at	-1.69355	0.0809055	1370391_at	2.16804	0.0326694	1369989_at	-0.381547	0.83772	1384229_at	-0.810232	0.798913
1382442_at	1.08807	0.0844881	1379748_at	1.52067	0.0336701	1379606_at	-0.478872	0.83772	1377908_at	1.27197	0.798913
1370904_at	1.90118	0.0863941	1373290_at	1.94647	0.0336701	1371663_at	-0.410087	0.83772	1374903_at	-0.956204	0.798913
1386774_at	-0.959926	0.0864346	1377163_at	-1.88455	0.0336779	1370345_at	0.684218	0.83772	1386709_at	-0.4851	0.798913
1393876_at	-0.357626	0.0864495	1393910_at	-1.28546	0.0336779	1378871_at	1.40727	0.83772	1375970_at	-0.685718	0.798913
1379895_at	-0.510909	0.0865859	1378478_at	5.7662	0.0336779	1371993_at	-0.795087	0.83772	1376015_at	-1.99103	0.798913
1369268_at	4.94479	0.0870216	1387605_at	1.22478	0.0336779	1375067_at	0.573888	0.83772	1384160_at	-1.27425	0.798913
1376688_a_at	0.83769	0.0871502	1394940_at	2.66496	0.0336779	1398644_at	-1.60625	0.83772	1382578_at	-0.861034	0.798913
1367733_at	-0.892456	0.0871502	1373733_at	0.96057	0.0336841	1374040_at	-0.421755	0.83772	1373167_at	-1.83086	0.798913
1371140_a_at	-1.24875	0.0872321	1385640_at	-1.50743	0.0337466	1393449_at	0.526079	0.83772	1372324_at	-0.382548	0.798913
1387698_at	-1.11667	0.0875578	1372097_at	2.2547	0.0342889	1392146_at	0.634152	0.83772	1374368_at	-0.699399	0.798913
1367874_at	1.99744	0.0877684	1368657_at	1.84699	0.0349278	1382333_at	-0.382247	0.83772	1376652_at	2.26494	0.798913
1368326_at	0.603923	0.0877684	1370883_at	3.24894	0.0349363	1373501_at	-0.521035	0.83772	1394419_at	0.838997	0.798913
1387003_at	-0.615768	0.088044	1384009_at	0.926729	0.0350734	1389342_at	2.18734	0.83772	1379805_at	-0.56282	0.798913
1368207_at	1.68119	0.088044	1388133_at	-0.725667	0.0352031	1391964_at	-0.327044	0.83772	1394670_at	-0.307226	0.798913
1373179_at	0.759684	0.088044	1369738_s_at	1.7535	0.0352031	1392964_at	-0.817363	0.83772	1377341_at	-0.525638	0.798913
1374659_at	-1.17325	0.088523	1368900_at	2.66554	0.0352031	1388287_at	0.643043	0.83772	1394972_at	-1.1543	0.798913
1377103_at	0.613447	0.0915864	1373065_at	0.980255	0.0352031	1382735_at	-0.657719	0.83772	1383082_at	-0.512281	0.798913
1376848_at	0.728491	0.0915864	1388448_at	1.07506	0.0355647	1370808_at	-0.647294	0.83772	1371993_at	-0.871545	0.798913
1386310_at	-1.22266	0.0915864	1377916_at	2.8581	0.0355647	1377763_at	-0.953719	0.83772	1370228_at	1.75469	0.798913
1374575_at	0.505303	0.0915864	1387984_at	1.30426	0.0355647	1380465_at	-1.77026	0.83772	1383388_at	-0.628663	0.798913
1369738_s_at	1.54686	0.0931631	1388674_at	2.88349	0.0355647	1368474_at	1.33761	0.83772	1381770_at	-1.27187	0.798913
1397414_at	-0.840444	0.0942261	1367709_at	0.798835	0.0355647	1381043_at	-0.548664	0.83772	1390284_at	0.407735	0.798913
1383607_at	0.494253	0.0942261	1397540_at	1.20969	0.0355647	1374143_at	-0.470816	0.83772	1368964_at	-0.632384	0.798913
1374760_at	1.7747	0.0966353	1379311_at	2.16907	0.0355762	1397652_at	1.63399	0.83772	1382556_a_at	-0.419109	0.798913
1368412_a_at	2.05085	0.0966353	1376911_at	1.91976	0.0355949	1389097_at	-0.58905	0.83772	1395485_s_at	-1.21778	0.798913
1388383_at	0.562208	0.0966353	1373368_at	1.44503	0.0359084	1398453_at	0.147325	0.83772	1367881_at	0.837912	0.798913
1374474_at	0.755939	0.0986536	1398707_at	-0.835691	0.0359084	1397670_at	-0.724196	0.83772	1372976_at	-0.951092	0.798913
1373173_at	1.15754	0.0986536	1371057_at	2.04157	0.0361407	1374506_at	-0.386344	0.83772	1389553_at	1.96233	0.798913
1373932_at	1.33825	0.0986536	1382868_at	3.29796	0.0361407	1386022_at	-0.57112	0.83772	1370856_at	-2.71587	0.798913
1398202_at	1.98064	0.0990533	1368003_at	1.81334	0.0371338	1371614_at	-0.503633	0.83772	1385213_at	0.787757	0.798913
1379300_at	-0.614629	0.0998524	1382830_at	-0.39227	0.0371338	1385200_at	-0.570506	0.83772	1388020_a_at	-1.80719	0.798913
1384013_at	1.17564	0.10112	1367849_at	3.15398	0.0371338	1369151_at	0.976333	0.83772	1380019_at	0.331397	0.798913
1391660_at	1.19862	0.101164	1379344_at	2.5557	0.0371996	1395393_at	-0.665378	0.83772	1372166_at	-0.404805	0.798913
1391808_at	0.815153	0.101167	1369268_at	5.41203	0.0377966	1375206_at	4.01289	0.83772	1375412_at	0.78793	0.798913
1376074_at	0.959445	0.101167	1368332_at	1.07046	0.0379437	1391399_at	-0.615594	0.83772	1371987_at	0.657223	0.798913
1376969_at	0.655508	0.101167	1368000_at	3.31125	0.0382199	1376088_at	-0.315002	0.83772	1389340_at	0.512195	0.798913
1370881_at	-0.819768	0.10169	1387714_at	0.871101	0.0382199	1379571_at	1.36019	0.83772	1395944_at	0.757856	0.798913
1369755_at	-1.2642	0.104805	1387232_at	1.13149	0.038519	1397286_at	1.09889	0.83772	1373987_at	-1.22894	0.798913
1370882_at	2.38937	0.104805	1377779_at	1.29719	0.038927	1374667_at	-0.617886	0.83772	1367813_at	2.10066	0.798913
1374117_at	0.586324	0.104922	1382078_at	0.709072	0.0389609	1374368_at	-0.62025	0.83772	1368652_at	-0.577968	0.798913
1395389_at	4.88098	0.10501	1369866_at	1.20516	0.0392091	1385365_at	1.65881	0.83772	1385576_at	-3.32688	0.798913
1385640_at	-1.2817	0.10501	1390937_at	0.676981	0.0392091	1382696_at	1.40585	0.83772	1368660_at	0.921099	0.798913
1395003_at	0.690038	0.10501	1388784_at	2.25498	0.0392091	1390653_at	-0.588272	0.83772	1393689_at	-0.744529	0.798913
1372430_at	0.54768	0.10501	1370078_at	-0.990181	0.0392091	1389493_at	-0.703825	0.83772	1368626_at	-0.49654	0.798913
1371263_a_at	1.4047	0.105173	1397983_at	-1.26542	0.0392091	1372838_at	-0.351794	0.83772	1367742_at	-2.32422	0.798913
1373217_at	0.568878	0.105173	1394577_at	-0.991203	0.0392091	1368358_a_at	-0.64511	0.83772	1377377_at	-0.540988	0.798913
1372042_at	1.63949	0.105173	1388140_at	1.19653	0.0392423	1368717_at	-0.722037	0.83772	1368000_at	2.2926	0.798913
1374386_at	-0.664824	0.105173	1380141_at	-0.904608	0.0392423	1393922_at	-1.04234	0.83772	1368864_at	-0.848759	0.798913
1382695_at	1.0242	0.105173	1367679_at	2.76957	0.0392423	1387360_at	-0.334772	0.83772	1377910_at	0.289064	0.798913
1382078_at	0.621012	0.105173	1379517_at	-1.34949	0.0392423	1383794_at	2.36225	0.83772	1398898_at	-0.423586	0.798913
1378090_at	0.408592	0.105173	1367712_at	1.48645	0.0392423	1381978_a_at	-0.289284	0.83772	1384253_at	-1.35351	0.798913
1373072_at	0.748355	0.108219	1370399_at	1.90743	0.0392423	1369655_at	-0.550375	0.83772	1383885_at	-0.275914	0.798913
1371614_at	0.690891	0.108969	1388986_at	0.864546	0.0392459	1383401_at	-0.456119	0.83772	1370165_at	-2.78979	0.798913
1375010_at	1.75523	0.109969	1393963_at	0.804237	0.0392459	1367813_at	1.88687	0.83772	1390756_at	-0.967451	0.798913
1393044_at	-0.694032	0.111364	1389500_at	1.15642	0.0392459	1391733_at	-0.394601	0.83772	1383086_at	0.929736	0.798913
1375270_at	2.06615	0.111364	1376893_at	-0.740868	0.0393828	1373956_at	-0.639468	0.83772	1387181_at	-3.11682	0.798913
1393963_at	0.701912	0.111364	1395487_at	-1.11851	0.0400374	1386573_a_at	-1.40277	0.83772	1371519_at	-0.583004	0.798913
1368740_at	-1.02799	0.111364	1368856_at	1.46305	0.0400887	1391107_at	-0.24086	0.83772	1367679_at	1.92947	0.798913
1376156_at	-0.806186	0.112512	1368464_at	2.92782	0.0401244	1375473_at	0.782962	0.83772	1384127_at	1.12653	0.798913
1369866_at	1.0425	0.11334	1394340_at	0.800254	0.0401244	1372510_at	-0.389206	0.83772	1374736_at	-0.382434	0.798913
1395659_at	-0.49069	0.113762	1367960_at	1.34588	0.0401244	1373217_at	-0.405196	0.83772	1395204_at	0.77615	0.798913
1377198_at	1.22215	0.113762	1391274_at	-0.670208	0.0401244	1373532_at	-0.610267	0.83772	1369326_at	-0.616236	0.798913
1373595_at	0.757838	0.113762	1376319_at	0.993057	0.04038	1385950_at	-0.527741	0.83772	1371003_at	-1.08002	0.798913
1374539_at	0.924152	0.114552	1388535_at	0.721886	0.0404595	1369787_at	-1.01092	0.83772	1381477_at	-0.711506	0.798913
1371883_at	1.24933	0.114552	1391153_at	-0.963903	0.0408932	1388938_at	-0.329261	0.83772	1379776_at	-0.811934	0.798913
1392092_at	1.15142	0.114631	1376661_at	-0.984779	0.0409563	1383851_at	-1.27784	0.83772	1370387_at	0.407293	0.798913
1368530_at	0.244532	0.11488	1373894_at	0.998066	0.0409563	1393149_at	-0.650703	0.83772	1372283_at	-0.378458	0.798913
1388535_at	0.629256	0.11488	1388337_at	1.0567	0.041068	1372549_at	-0.695044	0.83772	1396713_at	0.827587	0.798913
1378172_at	0.967508	0.11488	1368647_at	0.972822	0.041378	1372127_at	-0.457863	0.83772	1387484_at	-0.508777	0.798913
1373946_at	0.371802	0.11488	1371336_at	0.513043	0.0416904	1374763_at	0.49914	0.83772	1388802_at	-0.61436	0.798913
1373218_at	-1.53659	0.11488	1370281_at	0.661335	0.0424505	1381048_at	-0.523163	0.83772	1373998_at	1.67722	0.798913
1380348_at	-0.440652	0.11488	1373637_at	-1.38312	0.0427982	1379470_at	2.38361	0.83772	1395152_at	-0.883674	0.798913
1393058_at	-0.376069	0.11488	1367647_at	2.43493	0.0428536	1385434_at	-0.767414	0.83772	1369459_at	-0.787764	0.798913
1387359_at	0.972694	0.115058	1370215_at	3.81186	0.0429922	1390812_a_at	1.68248	0.83772	1384268_at	0.83577	0.798913
1387817_at	0.91914	0.115232	1368421_at	2.70916	0.0429922	1395093_at	-0.395861	0.83772	1371113_a_at	-0.946554	0.798913
1369113_at	1.0562	0.115232	1382043_at	0.56665	0.0429922	1385730_at	1.06608	0.83772	1384347_at	-0.49765	0.798913
1368266_at	5.89817	0.115301	1387444_at	4.2254	0.0429922	1369063_at	0.318644	0.83772	1368574_at	1.3979	0.798913
1368921_a_at	0.805882	0.117806	1374838_at	0.822761	0.0429922	1372616_at	-0.724053	0.83772	1384138_at	-0.436281	0.798913
1370390_at	-1.08737	0.118273	1379957_at	1.21106	0.0437474	1383086_at	0.829331	0.83772	1387370_at	-1.29022	0.798913
1370051_at	5.40364	0.118273	1377630_at	0.557306	0.0437764	1394118_at	-0.44422	0.83772	1371942_at	0.549254	0.798913
1381755_x_at	2.04461	0.118467	1370249_at	1.98016	0.0440601	1376422_at	-1.37314	0.83772	1388745_at	1.46517	0.798913
1379725_at	0.733595	0.119362	1379768_at	1.19189	0.0440601	1398574_a_at	-0.527612	0.83772	1367897_at	-0.636222	0.798913
1376685_at	1.06444	0.122909	1379407_at	0.69391	0.0447529	1380665_at	-0.331047	0.83772	1385049_at	-0.740123	0.798913
1388976_at	-0.542617	0.122919	1371251_at	0.663972	0.0452305	1369194_a_at	-1.06271	0.83772	1388916_at	-1.03943	0.798913
1370884_at	1.61394	0.124481	1387886_at	1.61072	0.0456109	1391106_at	-1.41053	0.83772	1395374_at	-1.15835	0.798913
1382601_at	1.08586	0.126075	1375633_at	1.02665	0.0461165	1382729_at	-0.756257	0.83772	1374541_at	-0.763807	0.798913
1373368_at	1.19328	0.126075	1395003_at	0.752629	0.0461251	1374487_at	0.480952	0.83772	1368343_at	-0.634294	0.798913
1387157_at	1.46761	0.126473	1387817_at	1.03014	0.0463073	1373539_at	-0.610332	0.83772	1398623_at	-0.815608	0.798913
1392542_at	1.01283	0.126518	1393280_at	1.81318	0.0470694	1377721_at	-0.53805	0.83772	1384146_at	-1.14449	0.798913
1380180_at	2.17479	0.13164	1388385_at	3.16155	0.0477729	1378321_at	-0.611886	0.83772	1382734_at	-0.849468	0.798913
1391719_at	1.12986	0.13164	1374510_at	-0.461381	0.0477729	1372216_at	-0.865802	0.83772	1368936_at	-0.426203	0.798913
1371209_at	1.3802	0.132023	1377153_a_at	1.00726	0.0477729	1389639_at	0.819446	0.83772	1390786_at	0.9285	0.798913
1378714_at	0.94914	0.132136	1391808_at	0.874191	0.0478695	1388780_at	-0.299152	0.83772	1389097_at	-0.631978	0.798913
1373785_at	1.39267	0.132136	1373025_at	3.31861	0.0478695	1367760_at	-0.256241	0.83772	1378119_at	0.22172	0.798913
1368270_at	1.71731	0.132136	1389228_at	0.51543	0.0478695	1376253_at	1.30021	0.83772	1387513_at	-1.898	0.798913
1380336_at	1.79411	0.132238	1369698_at	0.745779	0.0479459	1384457_at	-0.817157	0.83772	1381005_at	-1.17549	0.798913
1368014_at	1.18251	0.132238	1368006_at	2.05411	0.0479459	1379915_at	-0.576476	0.83772	1395519_at	-0.855602	0.798913
1387131_at	0.529705	0.132238	1376562_at	2.32529	0.0479459	1368142_at	-0.981928	0.83772	1391286_at	-1.08919	0.798913
1389017_at	0.631989	0.132238	1393469_at	0.907123	0.0479459	1384500_at	1.01056	0.83772	1385455_at	-0.939479	0.798913
1382934_at	1.01336	0.132592	1391660_at	1.28011	0.0479459	1396200_at	0.76766	0.83772	1390812_a_at	1.8441	0.798913
1376726_at	-0.64843	0.133786	1378015_at	2.08002	0.0479459	1374387_at	-0.367499	0.83772	1376783_at	-0.818312	0.798913
1368182_at	-0.877766	0.133786	1371209_at	1.57179	0.0479459	1385275_at	-1.00845	0.83772	1375153_at	1.106	0.798913
1376661_at	-0.828905	0.134561	1383220_at	-0.935501	0.0487247	1383835_at	-1.19517	0.83772	1379894_at	-0.610823	0.798913
1371002_at	0.999818	0.134561	1389006_at	2.51909	0.0493422	1368648_at	0.607563	0.83772	1376503_a_at	0.268827	0.798913
1391501_at	-0.469323	0.136263	1393626_at	-1.41254	0.0500573	1370110_at	-1.32068	0.83772	1393298_at	-1.4507	0.798913
1390097_at	-0.537158	0.136263	1375951_at	2.38747	0.0500573	1375960_at	-0.449712	0.83772	1373963_at	0.812337	0.798913
1389480_at	0.502093	0.13709	1368134_a_at	1.98438	0.0504484	1394419_at	0.72235	0.83772	1388287_at	0.677742	0.798913
1398182_at	-1.73329	0.138917	1379300_at	-0.648138	0.0506168	1373244_at	-0.512395	0.83772	1368869_at	-0.582198	0.798913
1370533_at	-1.41409	0.138917	1379371_at	0.530225	0.050842	1382393_at	-0.77877	0.83772	1394535_at	-1.34876	0.798913
1368134_a_at	1.72942	0.139959	1392946_at	1.76055	0.0517154	1377998_at	1.25746	0.83772	1377304_at	-0.48683	0.798913
1398277_at	1.12222	0.142545	1372404_at	1.74774	0.0517154	1375985_at	-0.431448	0.83772	1394721_at	-0.381896	0.798913
1370906_at	-0.563521	0.143149	1372070_at	1.59211	0.0519906	1369137_at	-2.11353	0.83772	1384500_at	1.109	0.798913
1397583_at	0.697438	0.143499	1371883_at	1.35788	0.0519906	1389626_at	-0.465542	0.83772	1384773_at	-0.569625	0.798913
1368920_at	-0.554874	0.143499	1370666_at	-1.35086	0.0520787	1376603_at	-0.364688	0.83772	1390049_at	-1.6306	0.798913
1371858_at	0.8294	0.143718	1379967_at	1.27744	0.0520787	1396382_at	0.626768	0.83772	1385950_at	-0.56932	0.798913
1371248_at	7.19133	0.144187	1374168_at	-0.939802	0.0530227	1389765_at	-0.260615	0.83772	1388479_at	-0.491279	0.798913
1371468_at	0.385485	0.144187	1398243_at	7.3642	0.0530227	1374759_at	2.73706	0.83772	1395183_at	1.55573	0.798913
1384803_at	6.12679	0.146552	1368412_a_at	2.12635	0.0530227	1387812_at	1.20894	0.83772	1390153_at	-0.7342	0.798913
1367712_at	1.20867	0.150554	1368679_a_at	0.91504	0.0533388	1368778_at	0.901141	0.83772	1385059_at	-1.73005	0.798913
1369483_at	1.15059	0.152095	1392862_at	0.825097	0.0536215	1377193_at	0.63435	0.83772	1380162_at	-0.757789	0.798913
1393893_at	-0.698178	0.155469	1368558_s_at	2.26443	0.0536495	1379486_at	1.19383	0.83772	1368558_s_at	1.63594	0.798913
1375877_at	0.67754	0.155469	1386669_at	0.767443	0.0537851	1379945_at	-0.184821	0.83772	1368536_at	2.61283	0.798913
1398350_at	0.509662	0.155469	1386774_at	-0.961128	0.0552209	1372906_at	-0.231516	0.83772	1394973_at	-1.46542	0.798913
1379092_at	-0.561	0.156437	1368943_at	2.13291	0.0552209	1380810_at	-0.600404	0.83772	1394946_at	-0.566183	0.798913
1377872_at	-0.35026	0.156437	1394829_at	1.05655	0.0558327	1373522_at	-0.420954	0.83772	1378409_at	-0.641295	0.798913
1394490_at	1.22089	0.161455	1383392_at	2.44236	0.0564925	1381131_at	-0.487354	0.83772	1388638_at	-0.517719	0.798913
1387088_at	4.06393	0.162657	1383459_at	-0.686962	0.056957	1380452_at	-0.431558	0.83772	1394999_at	0.528	0.798913
1389212_at	0.499688	0.163628	1383699_at	-0.818558	0.0569619	1389448_at	0.551069	0.83772	1369001_at	-1.69342	0.798913
1391067_at	1.27202	0.164346	1394786_at	-1.17441	0.0574183	1397610_at	-0.831671	0.83772	1369220_at	-0.720955	0.798913
1387280_a_at	0.787624	0.164346	1389017_at	0.697957	0.0574183	1376500_at	-0.680093	0.83772	1384791_at	-1.11792	0.798913
1370628_at	4.05638	0.165095	1367850_at	1.89389	0.0579217	1368378_at	2.41815	0.83772	1382439_at	-2.27926	0.798913
1377779_at	1.02807	0.165204	1373769_at	0.904362	0.0581511	1381977_at	-0.555699	0.83772	1377727_at	0.745246	0.798913
1398755_at	0.463712	0.16534	1388000_at	-0.882553	0.0581511	1376402_a_at	0.643632	0.83772	1371168_at	0.357241	0.798913
1390034_at	0.757866	0.16534	1384925_at	-0.750543	0.0581511	1371723_at	-0.317423	0.83772	1368142_at	-1.06392	0.798913
1367960_at	1.08029	0.16534	1374539_at	0.980399	0.0585885	1391923_at	-1.18291	0.83772	1381811_at	-1.499	0.798913
1387074_at	0.968732	0.16534	1367695_at	0.508145	0.0586945	1393837_at	0.864847	0.83772	1372656_at	0.513262	0.798913
1387232_at	0.893171	0.16534	1368418_a_at	2.04942	0.0586945	1386957_at	0.538445	0.83772	1391977_at	1.00972	0.798913
1368425_at	-0.670911	0.16534	1376848_at	0.731279	0.0589255	1369719_at	1.01459	0.83772	1395781_at	0.902527	0.798913
1394342_at	-0.587705	0.165662	1376144_at	1.09191	0.0589255	1372017_at	-0.80012	0.83772	1370118_at	0.778494	0.798913
1389293_at	0.500102	0.167465	1391089_at	-1.32392	0.0590927	1395673_at	-0.586103	0.83772	1385691_at	-0.705591	0.798913
1379400_at	0.937907	0.167465	1371858_at	0.925834	0.0590927	1390443_at	1.01188	0.83772	1395182_at	-0.689117	0.798913
1387235_at	-0.831608	0.167909	1390513_at	0.775043	0.0610712	1368869_at	-0.521624	0.83772	1368427_at	-0.540764	0.798913
1368904_at	-0.700617	0.170066	1370160_at	0.581664	0.0614509	1368036_at	-0.468973	0.83772	1374515_at	-0.346585	0.798913
1386552_at	2.57558	0.170729	1391637_at	1.33294	0.0615321	1390396_at	-1.01678	0.83772	1372631_at	0.574441	0.798913
1367679_at	2.18399	0.172039	1376771_at	-0.695625	0.0616942	1368505_at	-1.12448	0.83772	1395707_at	-1.06394	0.798913
1394786_at	-1.00418	0.172039	1376074_at	0.97411	0.0627118	1380030_at	-0.654737	0.83772	1370110_at	-1.43276	0.798913
1379144_at	-0.925474	0.172039	1367974_at	2.27215	0.0634195	1368205_at	-1.50801	0.83772	1375353_at	0.417394	0.798913
1391032_at	0.943625	0.172467	1368014_at	1.27931	0.0634195	1392198_at	0.705964	0.83772	1394468_at	-0.415414	0.798913
1377815_at	-0.424719	0.172467	1372295_at	0.683057	0.0634195	1375565_at	-0.558308	0.83772	1388991_at	-0.370477	0.798913
1377034_at	0.866371	0.172467	1390687_at	1.94373	0.0634322	1389651_at	2.8515	0.83772	1383787_at	-1.07962	0.798913
1393684_at	1.08132	0.172467	1374659_at	-1.1529	0.0639544	1389200_at	-0.491915	0.83772	1384270_at	-0.850574	0.798913
1375661_at	2.78177	0.172467	1388828_at	0.614081	0.0645936	1369827_at	0.273039	0.83772	1376057_at	0.913963	0.798913
1368819_at	0.707865	0.172559	1374718_at	0.783483	0.0648012	1378429_at	-0.503179	0.83772	1387085_at	-0.388018	0.798913
1371065_at	4.05799	0.172559	1370383_s_at	2.98658	0.0648012	1376025_at	-0.301183	0.83772	1397207_at	-0.722697	0.798913
1382203_at	-0.563524	0.173121	1376652_at	2.84648	0.0648012	1372477_at	-0.393945	0.83772	1372944_at	-0.307022	0.798913
1373146_at	0.5767	0.173121	1378633_at	1.27628	0.0648012	1370625_at	1.37495	0.83772	1389471_at	-0.706442	0.798913
1368343_at	-0.722393	0.17322	1374593_at	-1.19113	0.0653587	1380990_at	1.06116	0.83772	1381941_at	-0.390935	0.798913
1369174_at	1.27169	0.173644	1394504_at	-1.18772	0.0653587	1368846_at	0.903134	0.83772	1390443_at	1.10432	0.798913
1390386_at	0.982001	0.173644	1368182_at	-0.945839	0.0653587	1388887_at	-0.609584	0.83772	1371112_at	-1.01498	0.798913
1388470_at	-0.45664	0.17634	1374601_at	0.673999	0.0660531	1396339_at	-0.386705	0.83772	1369641_at	-0.448142	0.798913
1373769_at	0.768458	0.17634	1374760_at	1.75847	0.0660531	1379022_at	-1.12821	0.83772	1388349_at	-3.74011	0.798913
1395744_at	-1.09666	0.17634	1376664_at	1.0352	0.0660531	1376724_at	-0.666901	0.83772	1370385_at	-0.506264	0.798913
1382043_at	0.452566	0.17634	1368518_at	1.16278	0.0660531	1397919_at	-1.21935	0.83772	1375067_at	0.586114	0.798913
1367647_at	1.93983	0.176464	1370728_at	1.8008	0.0667216	1391544_at	-0.778529	0.83772	1390798_at	1.24818	0.798913
1373045_at	0.673796	0.176464	1371015_at	1.65409	0.0667216	1381215_at	-0.552086	0.83772	1393125_a_at	-0.451656	0.798913
1372097_at	1.69402	0.176502	1392735_at	-0.831265	0.0674456	1385004_at	0.305083	0.83772	1373378_at	-0.473965	0.798913
1368109_at	-0.406367	0.176502	1383580_at	-0.558408	0.0679657	1384284_at	-0.707261	0.83772	1383298_at	-0.835526	0.798913
1374564_at	1.37024	0.176792	1373781_a_at	2.4149	0.0679714	1383205_at	-0.36259	0.83772	1386969_at	-0.994426	0.798913
1387101_at	1.16244	0.176792	1382346_at	0.594225	0.0692642	1371782_at	-0.546984	0.83772	1372118_at	-0.443441	0.798913
1367816_at	0.641471	0.176881	1379092_at	-0.616685	0.0692642	1373525_at	-1.13959	0.83772	1377064_at	0.393013	0.798913
1393470_at	-0.981148	0.177653	1369336_at	1.03977	0.0700244	1394070_at	-1.65931	0.83772	1374948_at	-1.58258	0.798913
1389350_at	1.83377	0.178256	1398481_at	0.885321	0.0700433	1372099_at	-0.287514	0.83772	1375419_at	-1.15462	0.798913
1376664_at	0.898377	0.178256	1383853_at	1.29546	0.0700561	1380469_at	-0.511001	0.83772	1372423_at	-1.64258	0.798913
1389528_s_at	1.78555	0.178828	1389617_at	1.82325	0.0704233	1369675_at	0.876614	0.83772	1395556_at	-1.80291	0.798913
1384127_at	1.25379	0.179107	1375877_at	0.740292	0.0705646	1381063_at	0.720889	0.83772	1372557_at	-0.457133	0.798913
1398521_at	-0.531886	0.179625	1392542_at	1.05958	0.0705646	1390954_at	-0.959171	0.83772	1377659_at	-2.63576	0.798913
1378150_at	1.26995	0.179625	1391037_at	-0.715813	0.0706054	1372935_at	1.0102	0.83772	1383920_at	0.60653	0.798913
1376866_at	1.37578	0.179625	1370172_at	1.02309	0.0708653	1372983_at	-0.342309	0.83772	1398565_at	-1.02561	0.798913
1389292_at	0.388397	0.179625	1377457_a_at	-1.20836	0.0720363	1394096_at	-0.398196	0.83772	1384993_at	0.55957	0.798913
1390566_a_at	-0.614988	0.179795	1398350_at	0.554416	0.0722489	1369348_at	-1.32686	0.83772	1393085_at	-0.822433	0.798913
1387923_at	-0.865566	0.179795	1374198_at	1.17595	0.0728113	1368234_at	-0.509661	0.83772	1388156_at	-1.36558	0.798913
1381369_at	-0.90618	0.18097	1380336_at	1.88049	0.0733014	1385622_at	1.70586	0.83772	1369630_at	-0.441478	0.798913
1376636_at	0.94468	0.182873	1372268_at	-0.711803	0.0733014	1382563_at	-0.573024	0.83772	1375359_at	-1.02167	0.798913
1367709_at	0.599081	0.182873	1390798_at	1.64993	0.0733965	1378457_at	0.775808	0.83772	1375206_at	4.14497	0.798913
1388659_at	0.658343	0.182873	1388120_at	0.370099	0.073695	1384546_at	-0.872812	0.83772	1387155_at	-1.13504	0.798913
1386908_at	0.554857	0.182873	1373424_at	1.34481	0.073695	1392813_at	2.27681	0.83772	1383794_at	2.46003	0.798913
1393074_at	-0.510967	0.182873	1387157_at	1.51884	0.0741297	1372019_at	-0.367426	0.83772	1375388_at	0.422038	0.798913
1384941_at	-1.09703	0.182873	1373544_at	1.91754	0.0747624	1380166_at	-1.0505	0.83772	1393149_at	-0.683849	0.798913
1383243_at	0.817037	0.182873	1391067_at	1.38614	0.0754131	1377890_at	-0.744462	0.83772	1392231_at	0.584431	0.798913
1378163_at	-0.824578	0.182873	1383232_at	0.605517	0.0755104	1374452_at	0.591281	0.83772	1397810_at	-0.964702	0.798913
1376088_at	-0.380266	0.182873	1377795_at	-0.46164	0.0755104	1375464_at	-0.686394	0.83772	1372483_at	0.647865	0.798913
1369181_at	1.96181	0.183078	1386552_at	2.83569	0.0755104	1388184_at	-0.795488	0.83772	1399103_at	-0.427499	0.798913
1368561_at	-1.21783	0.185618	1387995_a_at	1.12886	0.0766053	1387059_at	-0.310621	0.83772	1374604_at	-0.953396	0.798913
1394881_at	-0.891028	0.186063	1369174_at	1.40532	0.0775486	1394651_at	-0.898745	0.83772	1395223_at	-0.75657	0.798913
1392357_at	-0.962218	0.186353	1379959_at	0.612232	0.077873	1368670_a_at	1.09924	0.83772	1368238_at	3.06755	0.798913
1388236_x_at	1.30614	0.187209	1386679_at	3.64095	0.0783605	1390010_at	0.355125	0.83772	1393357_at	-0.559215	0.798913
1385426_at	0.63207	0.187504	1387003_at	-0.578148	0.0785793	1389078_at	-0.47103	0.83772	1386749_at	-0.741436	0.798913
1371570_at	-0.663099	0.187975	1383690_at	0.83623	0.0788392	1390209_at	-0.368355	0.83772	1383337_at	0.767224	0.798913
1376055_at	1.5102	0.188525	1391719_at	1.16232	0.079182	1374089_at	-0.845508	0.83772	1368358_a_at	-0.668524	0.798913
1389547_at	0.471182	0.189244	1371263_a_at	1.37084	0.0792665	1370964_at	-1.19378	0.83772	1382604_at	-0.805872	0.798913
1376876_at	-1.12259	0.189244	1380866_at	-0.618055	0.0797544	1390104_at	-0.387579	0.83772	1395029_at	-0.797234	0.798913
1377334_at	2.13867	0.189244	1391814_at	0.613164	0.0799829	1369796_at	0.51745	0.83772	1369611_at	-1.24467	0.798913
1385614_at	0.773385	0.189332	1368819_at	0.77459	0.0799829	1369167_at	-0.722376	0.83772	1374591_at	1.56548	0.798913
1391153_at	-0.742029	0.189332	1371248_at	7.55063	0.0799829	1367746_a_at	-0.655978	0.83772	1391958_at	-0.774228	0.798913
1394340_at	0.613109	0.189677	1368834_at	1.05261	0.0799829	1377341_at	-0.438893	0.83772	1387938_at	0.99923	0.798913
1370281_at	0.512142	0.189706	1369979_at	1.2344	0.080146	1387370_at	-1.11192	0.83772	1383738_at	-0.48697	0.798913
1371919_at	0.552927	0.189706	1372012_at	0.759435	0.0812238	1389578_at	-0.405289	0.83772	1384255_at	-0.923076	0.798913
1382960_at	1.8262	0.189706	1387372_at	2.20326	0.0813016	1394895_at	1.237	0.83772	1375069_at	0.516179	0.798913
1396358_s_at	-0.814273	0.189724	1370122_at	-1.3207	0.0813092	1393357_at	-0.506901	0.83772	1391586_at	-2.45139	0.798913
1372398_at	-0.645791	0.189724	1375957_at	1.71573	0.0813092	1395292_at	1.15746	0.83772	1386681_at	-0.707467	0.798913
1389352_at	0.488654	0.189757	1371975_at	1.07943	0.0818549	1371692_at	-0.302281	0.83772	1368988_at	-2.05204	0.798913
1397983_at	-0.956636	0.19066	1384756_at	-0.777188	0.0818549	1369448_at	1.25438	0.83772	1368667_at	-0.959489	0.798913
1377743_at	-2.57932	0.192501	1393074_at	-0.567678	0.0819297	1381097_at	0.210388	0.83772	1387968_at	-0.486229	0.798913
1378557_at	1.00629	0.193298	1381755_x_at	2.04426	0.0819297	1385577_at	0.826843	0.83772	1371920_at	-0.267744	0.798913
1393491_at	-0.768427	0.194447	1387346_at	0.873435	0.0823482	1371168_at	0.316489	0.83772	1388036_a_at	-0.782002	0.798913
1371251_at	0.517541	0.194447	1371991_at	0.847767	0.0823482	1378933_at	0.425075	0.83772	1396949_at	-1.00315	0.798913
1398425_at	-0.414927	0.194447	1379766_at	1.78093	0.0831988	1384535_at	0.7345	0.83772	1387373_at	-1.00849	0.798913
1379957_at	0.937286	0.194447	1383726_at	-1.42359	0.084826	1383191_at	-0.905591	0.83772	1388461_at	0.301384	0.798913
1393352_at	1.0133	0.194447	1378032_at	1.12511	0.084842	1373037_at	-0.975902	0.83772	1384696_at	-1.58767	0.798913
1374730_at	1.13069	0.194447	1384355_at	-1.0232	0.0848571	1390955_at	0.92272	0.83772	1370268_at	-1.42381	0.798913
1398790_at	0.540924	0.194447	1391435_at	2.08771	0.0848571	1376829_at	0.698494	0.83772	1389772_at	-1.03459	0.798913
1373977_at	0.639143	0.196019	1375270_at	2.00554	0.0864403	1374164_at	0.751919	0.83772	1373956_at	-0.660325	0.798913
1368901_at	1.57178	0.197512	1371002_at	1.01559	0.0875887	1379521_at	-0.466547	0.83772	1394118_at	-0.465015	0.798913
1387662_at	0.793525	0.197512	1373995_at	-0.750395	0.0876575	1370912_at	-0.698862	0.83772	1383580_at	-0.408178	0.798913
1369669_at	0.631517	0.197512	1368076_at	0.511343	0.087879	1387291_at	4.61789	0.83772	1386988_at	-0.376528	0.798913
1369788_s_at	1.3915	0.197512	1388792_at	2.03277	0.087879	1369007_at	-0.754952	0.83772	1387619_at	1.1178	0.798913
1379667_at	-0.499385	0.197512	1368266_at	5.78177	0.087879	1373614_at	1.45022	0.83772	1387221_at	1.73259	0.798913
1387952_a_at	0.915724	0.197512	1392968_at	-0.871145	0.087879	1390012_at	0.632131	0.83772	1379027_at	1.45409	0.798913
1377146_at	5.92367	0.197512	1376866_at	1.49683	0.087879	1374592_at	-0.394833	0.83772	1374379_at	-0.618443	0.798913
1369698_at	0.584279	0.197512	1371557_at	0.859117	0.087879	1393887_at	0.735998	0.83772	1377980_at	-0.786915	0.798913
1379644_at	-1.30506	0.197512	1370051_at	5.31752	0.0880546	1375080_at	-0.849392	0.83772	1383389_at	0.573111	0.798913
1368420_at	1.62083	0.197512	1373732_at	0.687099	0.0883079	1395144_at	2.38151	0.83772	1374908_at	-1.36886	0.798913
1373403_at	1.52919	0.197512	1371052_at	-1.75739	0.0899213	1378079_at	-0.687663	0.83772	1391394_s_at	-0.142313	0.798913
1375546_at	0.644972	0.197512	1385948_at	1.46279	0.0899213	1391252_at	-0.352505	0.83772	1396465_at	-0.889694	0.798913
1386679_at	3.15055	0.197512	1382083_at	1.98586	0.0906056	1376245_x_at	0.867454	0.83772	1377340_at	0.688938	0.798913
1382101_at	0.547253	0.197512	1371910_at	2.06782	0.0907324	1393017_at	-0.776619	0.83772	1395827_at	0.973796	0.798913
1372012_at	0.662399	0.197512	1394639_at	0.833317	0.0913722	1389782_at	-0.556571	0.83772	1374960_at	-0.553171	0.798913
1369159_at	-1.16422	0.197966	1385213_at	0.928552	0.0923484	1389197_at	-0.255043	0.83772	1376138_at	0.447895	0.798913
1387154_at	4.39327	0.197966	1368010_at	1.79551	0.0923484	1374515_at	-0.305907	0.83772	1384384_at	-0.549387	0.798913
1381089_at	1.82728	0.198021	1385614_at	0.846694	0.0923484	1396764_at	0.511575	0.83772	1371728_at	-0.5784	0.798913
1398099_at	-1.24462	0.198021	1377034_at	0.917103	0.0923484	1369161_at	0.922024	0.83772	1374989_at	-2.07835	0.798913
1370154_at	1.08194	0.198213	1397583_at	0.708112	0.0923484	1375922_at	-0.317118	0.83772	1397913_at	-0.368988	0.798913
1388337_at	0.798208	0.199099	1369788_s_at	1.54447	0.0923484	1376503_a_at	0.2328	0.83772	1372176_at	-0.989408	0.798913
1395557_at	0.79291	0.199503	1374474_at	0.700004	0.0923484	1375030_at	1.46272	0.83772	1389250_at	1.13812	0.798913
1383566_at	-0.898358	0.199542	1389261_at	0.551508	0.0932625	1375847_at	-0.423891	0.83772	1371177_a_at	-0.816954	0.798913
1379959_at	0.526203	0.200327	1373594_at	-0.385202	0.093519	1369097_s_at	2.43644	0.83772	1394906_at	-0.471037	0.798913
1388881_at	-0.439426	0.200837	1368361_a_at	0.914922	0.093519	1393685_at	0.382015	0.83772	1379635_at	-0.32983	0.798913
1397632_at	-0.878826	0.203769	1382074_at	0.81516	0.0936442	1380833_at	1.41198	0.83772	1388337_at	0.688466	0.798913
1375951_at	1.86844	0.203769	1389477_at	0.731338	0.0936442	1396959_at	0.526682	0.83772	1369167_at	-0.778864	0.798913
1388308_at	0.492554	0.205513	1372031_at	1.39506	0.0953696	1377161_at	1.88152	0.83772	1393733_at	0.81345	0.798913
1382074_at	0.726491	0.205853	1370892_at	2.18277	0.0955562	1396530_at	1.24898	0.83772	1369675_at	0.93467	0.798913
1376973_at	0.643973	0.205916	1397632_at	-0.979182	0.0960299	1382734_at	-0.726958	0.83772	1368385_a_at	-0.536869	0.798913
1374929_at	-1.04732	0.20781	1383546_at	-0.670283	0.0964185	1392905_at	-0.616701	0.83772	1376650_at	-0.214638	0.798913
1391573_at	0.725532	0.208845	1367915_at	0.663027	0.0964185	1390843_at	-0.498713	0.83772	1374667_at	-0.625366	0.798913
1373691_at	-0.561058	0.208845	1373513_at	2.89261	0.0974447	1368510_at	0.287157	0.83772	1383482_at	-0.638967	0.798913
1379766_at	1.54004	0.208845	1393470_at	-1.03849	0.0978452	1394522_at	-1.45422	0.83772	1398528_at	1.27608	0.798913
1383578_at	0.860955	0.208845	1368921_a_at	0.774256	0.0978452	1370594_at	0.348797	0.83772	1388702_at	-0.475813	0.798913
1388792_at	1.77646	0.208845	1372246_at	0.55196	0.0988039	1372249_at	-0.475369	0.83772	1369161_at	1.00301	0.798913
1383945_at	0.74444	0.20948	1369084_a_at	0.842524	0.0988121	1376109_at	-0.6926	0.83772	1388077_a_at	-1.71979	0.798913
1381850_at	0.871115	0.209798	1398907_at	0.493912	0.0988121	1383723_at	-0.404836	0.83772	1387025_at	-0.44731	0.798913
1399000_at	0.907192	0.209798	1387923_at	-0.918358	0.0990114	1368688_at	1.69386	0.83772	1374590_at	0.521548	0.798913
1383502_at	-0.456496	0.210008	1398277_at	1.11681	0.100614	1396099_at	0.380556	0.83772	1378256_at	0.78021	0.798913
1387186_at	0.488298	0.210008	1371689_at	0.608262	0.100614	1379863_at	3.59385	0.83772	1376967_at	-1.16663	0.798913
1390659_at	1.16093	0.210274	1398656_at	1.44014	0.100614	1376355_at	0.431454	0.83772	1390186_at	2.20608	0.798913
1398252_at	-0.738954	0.210707	1370628_at	4.15355	0.1008	1389195_at	-0.697461	0.83772	1389234_at	1.18434	0.798913
1389261_at	0.486678	0.210707	1370876_at	0.591829	0.101012	1396000_at	0.973075	0.83772	1390656_at	-0.998844	0.798913
1392582_at	-0.558868	0.21272	1372564_at	0.800287	0.101505	1395141_at	-0.920232	0.83772	1379648_at	-0.434448	0.798913
1384331_at	0.919021	0.214732	1384025_at	-0.702006	0.101516	1396852_at	1.05174	0.83772	1385527_at	-1.10689	0.798913
1378568_a_at	-0.379985	0.21652	1369181_at	2.08175	0.101881	1375855_at	-0.514788	0.83772	1384169_a_at	-0.781046	0.798913
1376203_at	-0.560992	0.217275	1388659_at	0.697493	0.101881	1383870_at	1.68985	0.83772	1383273_a_at	-0.653393	0.798913
1375925_at	0.6126	0.220319	1383288_at	0.463223	0.102506	1373207_at	-0.428812	0.83772	1377987_at	-0.340748	0.798913
1390513_at	0.618905	0.220319	1397422_at	-1.3903	0.102715	1389479_at	0.637453	0.83772	1394630_at	-0.166405	0.798913
1383853_at	1.06418	0.221035	1393584_at	0.519324	0.102715	1374094_at	-0.594244	0.83772	1378091_at	-0.545049	0.798913
1369973_at	1.33501	0.221743	1370315_a_at	2.6818	0.102715	1394952_at	0.851129	0.83772	1389364_at	-0.471003	0.798913
1376528_at	-0.329185	0.221933	1387280_a_at	0.800951	0.102916	1387932_at	2.11567	0.83772	1371897_at	-0.65203	0.798913
1370491_a_at	0.411744	0.221933	1367733_at	-0.783899	0.103379	1384273_at	-0.655593	0.83772	1369074_at	-1.66714	0.798913
1389402_at	0.463845	0.221933	1381203_at	0.568282	0.103379	1384920_at	1.02694	0.83772	1377059_at	-0.560772	0.798913
1373424_at	1.11469	0.221933	1394894_at	-0.791021	0.103379	1368200_at	2.90186	0.83772	1374164_at	0.809562	0.798913
1391601_at	-0.654508	0.223318	1373595_at	0.709372	0.103379	1381462_at	0.740468	0.83772	1392244_at	0.813726	0.798913
1373894_at	0.7314	0.223318	1379674_at	-0.583749	0.103379	1379612_at	-0.692047	0.83772	1375259_at	0.819436	0.798913
1398623_at	-0.856831	0.223318	1388976_at	-0.517741	0.103654	1386701_at	1.86091	0.83772	1385171_s_at	-1.65004	0.798913
1391434_at	-0.507678	0.223591	1385008_at	-0.803595	0.103654	1368201_at	0.643746	0.83772	1377828_at	-1.28693	0.798913
1377153_a_at	0.759748	0.223591	1389226_at	0.947969	0.103654	1394371_at	-0.848945	0.83772	1388888_at	0.359651	0.798913
1373034_at	0.676062	0.223591	1374247_at	1.77895	0.103938	1378472_at	2.04036	0.83772	1383481_at	-0.554947	0.798913
1372326_at	0.606814	0.223591	1369704_at	1.26614	0.104272	1387464_at	1.80271	0.83772	1388208_a_at	-0.930204	0.798913
1373478_at	-0.640893	0.228128	1394342_at	-0.596862	0.105121	1395721_at	0.318477	0.83772	1388913_at	0.869803	0.798913
1369686_at	0.525491	0.230593	1388729_at	1.3189	0.106799	1387649_at	0.536391	0.83772	1380915_at	0.568029	0.798913
1373781_a_at	1.94693	0.233252	1396150_at	1.64409	0.107454	1382318_at	1.929	0.83772	1372712_at	-0.464651	0.798913
1382142_at	1.97785	0.233252	1387675_at	2.0793	0.107454	1375153_at	0.945869	0.83772	1386080_at	0.364336	0.798913
1388647_at	0.588597	0.233471	1389324_at	0.562391	0.107454	1387941_s_at	-0.428405	0.83772	1389151_at	-0.515492	0.798913
1369691_at	2.50842	0.234675	1371505_at	0.341678	0.107469	1398233_at	-0.757698	0.83772	1375672_at	-0.770239	0.798913
1383499_at	-1.00911	0.234675	1388037_at	-0.713184	0.107469	1381687_at	-0.504708	0.83772	1372989_at	0.451591	0.798913
1391509_at	1.13527	0.234675	1369483_at	1.13954	0.107469	1396619_at	0.617203	0.83772	1383112_at	1.35273	0.798913
1378988_at	-0.817343	0.236371	1379931_at	-1.30426	0.107639	1368565_at	2.30251	0.83772	1372478_at	1.40827	0.798913
1377333_at	0.723764	0.236957	1389563_at	0.546369	0.108127	1386101_at	0.654328	0.83772	1396382_at	0.647169	0.798913
1370315_a_at	2.35117	0.23872	1383391_a_at	2.20773	0.108452	1391936_a_at	0.384369	0.83772	1389493_at	-0.703053	0.798913
1396286_at	0.3517	0.238835	1387759_s_at	1.50143	0.108452	1390958_at	-1.12077	0.83772	1388437_at	-0.637446	0.798913
1373752_at	-0.485568	0.239449	1389885_at	0.728695	0.108452	1373783_at	1.89449	0.83772	1396619_at	0.670259	0.798913
1377356_at	0.562749	0.239515	1372326_at	0.672656	0.108452	1374510_at	0.28031	0.83772	1397730_at	-0.486626	0.798913
1383580_at	-0.446451	0.239515	1395436_at	-1.3438	0.108452	1377879_at	1.34581	0.83772	1367660_at	-1.43727	0.798913
1388756_at	-0.75841	0.239515	1397929_at	0.934987	0.108452	1377227_at	0.975542	0.83772	1393152_at	-0.595256	0.798913
1382305_at	0.929597	0.23993	1389352_at	0.515395	0.108452	1385829_at	-0.868743	0.83772	1371663_at	-0.398206	0.798913
1395362_at	0.423979	0.240528	1381732_at	-0.727097	0.108452	1387522_at	0.263637	0.83772	1369165_at	-0.629228	0.798913
1388674_at	1.99568	0.240528	1389465_at	-0.505394	0.109062	1372931_at	-0.495894	0.83772	1368980_at	-1.16351	0.798913
1392650_at	-0.870738	0.240926	1376424_at	-0.92315	0.110522	1382033_at	1.56181	0.83772	1384360_at	-1.05858	0.798913
1383817_at	-1.03116	0.241654	1382934_at	0.968346	0.110806	1398447_at	0.365215	0.83772	1368254_a_at	-0.454063	0.798913
1395985_at	-0.673901	0.241741	1385069_at	1.31404	0.110818	1390283_at	-0.831116	0.83772	1378871_at	1.3656	0.798913
1396366_at	-1.43547	0.241987	1368420_at	1.72487	0.111012	1388985_at	0.80546	0.83772	1381557_at	-1.13005	0.798913
1368332_at	0.749498	0.242156	1398246_s_at	2.01278	0.111693	1393691_at	0.926729	0.83772	1393348_at	1.70729	0.798913
1367725_at	-0.612559	0.242241	1389402_at	0.508751	0.111693	1376775_at	1.86307	0.83772	1383870_at	1.82072	0.798913
1399046_at	0.275106	0.242832	1377158_at	-0.308376	0.111926	1377995_at	-0.655985	0.83772	1395467_at	-0.82762	0.798913
1373182_at	0.632185	0.242832	1372585_at	1.19307	0.11248	1376718_at	-0.323043	0.83772	1371192_at	-0.503541	0.798913
1369084_a_at	0.725274	0.243458	1393240_at	1.56895	0.112507	1383787_at	-0.939547	0.83772	1380483_at	0.195006	0.798913
1373117_at	0.310721	0.243458	1393684_at	1.08975	0.113169	1381997_at	0.475604	0.83772	1367472_at	-0.444583	0.798913
1377064_at	0.418869	0.24702	1370201_at	1.68883	0.113169	1380226_at	-0.255279	0.83772	1367636_at	-0.626088	0.798913
1398407_at	1.13188	0.247105	1368163_at	0.893686	0.113624	1370206_at	0.599903	0.83772	1397613_at	-0.959317	0.798913
1370585_a_at	0.429201	0.247105	1379644_at	-1.37977	0.11372	1383983_at	1.67968	0.83772	1370024_at	0.873554	0.798913
1373774_at	-0.921296	0.24734	1391773_at	0.382619	0.114326	1372374_at	2.18025	0.83772	1387812_at	1.24114	0.798913
1388991_at	0.390779	0.247393	1369633_at	0.989376	0.114326	1388064_a_at	2.3677	0.83772	1370383_s_at	2.09022	0.798913
1386529_at	2.22894	0.248153	1377738_a_at	-0.531992	0.114326	1372415_at	-0.409924	0.83772	1385035_at	-0.944864	0.798913
1389553_at	1.94851	0.248153	1368561_at	-1.25523	0.114656	1374160_at	1.13964	0.83772	1394522_at	-1.55563	0.798913
1368008_at	-0.519927	0.250229	1388225_at	-1.39257	0.114656	1369166_at	1.7541	0.83772	1383851_at	-1.28311	0.798913
1392968_at	-0.725295	0.250229	1388923_at	0.79411	0.114656	1389836_a_at	-0.498085	0.83772	1369681_at	-1.20695	0.798913
1368900_at	1.81347	0.250229	1384013_at	1.03744	0.114678	1392867_at	1.97779	0.83772	1370881_at	0.577718	0.798913
1398390_at	1.76614	0.250229	1397414_at	-0.730842	0.114678	1389156_at	-0.623599	0.83772	1382720_at	0.617455	0.798913
1384879_at	-0.471915	0.250229	1372930_at	1.07522	0.114678	1385624_at	-0.576297	0.83772	1367806_at	-0.912386	0.798913
1370162_at	0.459607	0.250229	1388383_at	0.491139	0.114938	1369394_at	0.603624	0.83772	1380465_at	-1.72682	0.798913
1398326_at	-0.562679	0.250229	1377103_at	0.529679	0.114968	1384505_at	1.37916	0.83772	1381543_at	-0.697468	0.798913
1373074_at	-0.539662	0.250289	1396366_at	-1.59596	0.115017	1391229_at	0.590462	0.83772	1369027_at	-1.52861	0.798913
1386669_at	0.575708	0.250289	1386691_at	-0.7656	0.115157	1376435_at	0.304897	0.83772	1370822_at	2.15942	0.798913
1377121_at	0.524622	0.250289	1393124_at	0.713154	0.115157	1391326_at	1.45222	0.83772	1389687_at	1.23914	0.798913
1381100_at	-0.973962	0.250289	1369159_at	-1.22651	0.115249	1382643_at	-0.2987	0.83772	1389247_at	-0.247192	0.798913
1374244_at	-0.904852	0.250289	1393067_at	0.671148	0.115533	1387633_at	2.63926	0.83772	1370374_at	-1.03351	0.798913
1385321_at	-1.03087	0.250289	1375212_at	-1.05487	0.116271	1382453_at	1.93065	0.83772	1376604_at	-0.249301	0.798913
1373657_at	1.56764	0.250289	1370186_at	1.46314	0.11671	1385158_at	-0.402358	0.83772	1387707_at	-1.02465	0.798913
1384925_at	-0.570756	0.250289	1390226_at	1.62254	0.116839	1371212_at	-2.02062	0.83772	1380743_at	0.611582	0.798913
1392865_at	-0.588846	0.250289	1385849_at	1.10358	0.116953	1369035_a_at	1.41384	0.83772	1394003_at	-0.533741	0.798913
1374854_at	0.998342	0.250289	1391605_at	1.57483	0.116992	1368640_at	0.788104	0.83772	1379625_at	-0.842824	0.798913
1374601_at	0.525846	0.250335	1387029_at	1.57831	0.116992	1368135_at	2.10827	0.83772	1367746_a_at	-0.689339	0.798913
1373732_at	0.570359	0.251228	1389380_at	1.07654	0.116992	1377632_at	0.954396	0.83772	1390999_at	-0.617589	0.798913
1373889_at	1.24906	0.253108	1376706_at	-0.584131	0.116992	1383600_at	0.784675	0.83772	1389598_at	-0.305402	0.798913
1370322_at	-0.589825	0.253224	1375428_at	-0.597492	0.116992	1388456_at	0.75415	0.83772	1397890_at	-0.938284	0.798913
1393595_at	0.7122	0.253982	1386899_at	0.580751	0.116992	1379907_at	2.91446	0.83772	1385829_at	-0.934063	0.798913
1374593_at	-0.923461	0.253982	1373106_at	0.738813	0.118001	1392545_at	0.793847	0.83772	1369236_at	-0.916897	0.798913
1398771_at	0.485144	0.253982	1386695_at	-1.58635	0.118573	1384681_at	0.518207	0.83772	1385430_at	-0.606772	0.798913
1385562_at	-0.68341	0.25431	1373124_at	0.694167	0.118573	1395054_at	2.84751	0.83772	1384810_at	0.545115	0.798913
1392686_at	-0.808471	0.257189	1382363_at	-0.699712	0.118573	1368536_at	2.23802	0.83772	1370886_a_at	-0.384811	0.798913
1387130_at	-1.41151	0.257189	1389292_at	0.3917	0.118573	1389548_at	1.62578	0.83772	1391564_at	-0.764287	0.798913
1394590_at	-0.600655	0.2573	1367516_at	0.98659	0.118573	1376889_at	-0.458593	0.83772	1386581_at	-1.63649	0.798913
1369713_at	1.07302	0.257553	1384803_at	5.85617	0.118573	1392713_a_at	0.639348	0.83772	1373727_at	-0.775013	0.798913
1393584_at	0.442589	0.257553	1396008_at	1.13782	0.118982	1385584_at	3.67843	0.83772	1382601_at	0.80209	0.798913
1387039_at	0.593803	0.260048	1394655_at	-0.52147	0.119376	1393756_at	2.7997	0.83772	1374584_at	-0.581419	0.798913
1378032_at	0.916381	0.260324	1398254_at	0.665453	0.119376	1382803_at	0.255621	0.83772	1391923_at	-1.20974	0.798913
1380866_at	-0.496194	0.260324	1377084_at	-0.44067	0.121115	1372975_at	0.629041	0.83772	1375967_a_at	-0.511375	0.798913
1398904_at	0.324002	0.262956	1390710_x_at	-1.1347	0.121115	1372028_at	-0.429718	0.83772	1372182_at	-0.49468	0.798913
1382964_at	-1.09178	0.264318	1374386_at	-0.585249	0.121115	1387680_at	0.614405	0.83772	1370081_a_at	-1.15141	0.798913
1385401_at	-0.572235	0.264652	1392092_at	1.03422	0.121123	1399115_at	-0.305308	0.83772	1376059_at	-0.456074	0.798913
1368464_at	2.02901	0.265178	1390738_at	1.28856	0.12206	1397785_at	1.25738	0.83772	1373490_at	0.751421	0.798913
1373792_at	0.306994	0.266004	1382104_at	-0.810797	0.12206	1371156_a_at	0.738378	0.83772	1395413_at	-0.571415	0.798913
1380523_at	-0.442651	0.266728	1398953_at	1.1813	0.122181	1370760_a_at	0.48303	0.83772	1367738_at	0.595073	0.798913
1378633_at	0.975698	0.266728	1391019_at	-0.724615	0.122315	1373326_at	3.04903	0.83772	1368039_at	-1.04085	0.798913
1376204_at	0.873556	0.266958	1393219_at	2.09936	0.122841	1377897_at	0.218337	0.83772	1395373_at	1.48526	0.798913
1378492_at	0.873152	0.267619	1378150_at	1.26922	0.122841	1393408_at	1.62447	0.83772	1373321_at	2.79062	0.798913
1379760_at	0.888027	0.267619	1384770_at	1.67441	0.123583	1369235_at	1.36157	0.83772	1372658_at	-1.12918	0.798913
1391944_at	-0.69834	0.268024	1395207_at	-0.558192	0.124658	1380338_at	1.04841	0.83772	1368518_at	0.808194	0.798913
1382735_at	0.69927	0.268024	1367614_at	1.12497	0.124658	1368985_at	0.583611	0.83772	1377671_at	2.22952	0.798913
1387180_at	0.859722	0.268024	1389212_at	0.481256	0.125156	1378045_at	2.75896	0.83772	1388517_at	-0.558286	0.798913
1373160_at	0.592287	0.268024	1398407_at	1.23687	0.125653	1388189_at	2.32308	0.83772	1369754_a_at	-0.924583	0.798913
1388028_at	-0.525335	0.268086	1389528_s_at	1.77161	0.125656	1368999_a_at	0.672839	0.83772	1373509_at	-1.18936	0.798913
1382112_at	0.449668	0.270145	1381445_at	-0.952721	0.125656	1370818_at	-0.744415	0.83772	1384355_at	-0.748045	0.798913
1391675_at	-0.814317	0.271026	1375661_at	2.72146	0.125656	1398050_at	1.01357	0.83772	1379548_at	0.921313	0.798913
1388408_at	0.76314	0.271026	1369973_at	1.41395	0.126131	1390243_at	-0.521243	0.83772	1377744_at	-0.652691	0.798913
1384227_at	-0.422345	0.271026	1387186_at	0.51091	0.126234	1395447_at	1.18001	0.83772	1393246_at	0.543653	0.798913
1376693_at	0.672327	0.271026	1387952_a_at	0.939344	0.126234	1378355_a_at	1.89968	0.83772	1374437_at	-0.485253	0.798913
1371431_at	0.328454	0.272474	1378714_at	0.870882	0.126377	1368306_at	1.41854	0.83772	1381400_at	-0.557105	0.798913
1381832_at	0.579557	0.275628	1373358_at	-1.06376	0.12686	1376672_at	1.94728	0.83772	1389736_at	-0.676338	0.798913
1370666_at	-0.977995	0.276717	1395653_at	-1.22389	0.127379	1390606_at	1.55969	0.83772	1370112_at	-0.637645	0.798913
1391773_at	0.32893	0.276717	1376222_at	-0.642281	0.127379	1395023_at	0.997012	0.83772	1387760_a_at	-0.369692	0.798913
1389165_at	0.409014	0.277104	1373146_at	0.562956	0.127379	1370385_at	-0.439616	0.83772	1370345_at	0.650942	0.798913
1376300_at	-0.395097	0.278383	1372179_at	-0.476685	0.127379	1382525_at	1.91641	0.83772	1367928_at	-3.41968	0.798913
1367516_at	0.857953	0.278628	1371614_at	0.604167	0.127379	1387281_a_at	2.10362	0.83772	1385624_at	-0.615347	0.798913
1398758_at	0.331955	0.27915	1385731_at	-1.82994	0.127379	1387970_at	0.862391	0.83772	1383698_at	-0.897882	0.798913
1368856_at	0.99763	0.27915	1373442_at	0.972636	0.12821	1394425_at	0.93243	0.83772	1395957_at	-1.32716	0.798913
1394940_at	1.73391	0.27915	1380828_at	-1.03574	0.128825	1387138_at	1.78273	0.83772	1384126_a_at	1.0207	0.798913
