# Supplementary material for: Differential regulation of immune responses and macrophage/neuron interactions in the dorsal root ganglion in young and adult rats following nerve injury
Source: Mol Pain. 2009 Dec 10;5:70. doi: 10.1186/1744-8069-5-70 (PMC2799401; doi:10.1186/1744-8069-5-70)
Supplement: Additional file 3 — Summary Gene Classification. This spread sheet file has the gene classification for those genes specifically modified in the adult SNI group. The columns are: the gene group, the Affy_IDs, gene symbol, gene name and the "Gene ontology" (GO) term(s) that classify the gene. [file 1744-8069-5-70-S3.XLS]

## Sheet: Classification
Gene group	Affy_ID	Gene symbol	Gene name	go biological process term
Immune system	1368238_at	Reg3b	regenerating islet-derived 3 beta	acute-phase response /// inflammatory response
	1370883_at	RT1-Da	RT1 class II, locus Da	antigen processing and presentation of peptide or polysaccharide antigen via MHC class II /// ubiquitin-dependent protein catabolic process /// oligopeptide transport /// intracellular protein transport /// intracellular protein transport /// defense response /// defense response /// immune response /// immunoglobulin mediated immune response /// antigen processing and presentation /// antigen pr…
	1387984_at	Cklf	chemokine-like factor	chemotaxis /// cell proliferation /// neutrophil chemotaxis /// neutrophil chemotaxis /// leukocyte chemotaxis /// secretion by cell /// macrophage chemotaxis /// lymphocyte chemotaxis
	1368742_at	C5ar1	complement component 5a receptor 1	chemotaxis /// inflammatory response /// signal transduction /// G-protein coupled receptor protein signaling pathway /// elevation of cytosolic calcium ion concentration
	1368558_s_at	Aif1	allograft inflammatory factor 1	cytokinesis after mitosis /// cell morphogenesis /// antigen processing and presentation of peptide antigen via MHC class I /// DNA repair /// transcription /// regulation of transcription, DNA-dependent /// tRNA aminoacylation for protein translation /// protein folding /// protein amino acid phosphorylation /// protein amino acid glycosylation /// transport /// phosphate transport /// apoptosis…
	1378015_at	Ccl21b	chemokine (C-C motif) ligand 21b (serine)	immune response
	1382153_at	Clecsf6	C-type (calcium dependent, carbohydrate recognition domain) lectin, superfamily member 6	immune response
Immune system	1370449_at	P2ry14	purinergic receptor P2Y, G-protein coupled, 14	immune response /// immune response /// signal transduction /// G-protein coupled receptor protein signaling pathway /// G-protein coupled receptor protein signaling pathway
	1368224_at	Serpina3n	serine (or cysteine) peptidase inhibitor, clade A, member 3N	inflammatory response
	1387645_at	Ucn	urocortin	inflammatory response /// response to oxidative stress /// neuropeptide signaling pathway /// female pregnancy /// learning or memory /// feeding behavior /// pancreatic juice secretion /// positive regulation of cell growth /// neurite development /// response to estradiol stimulus /// positive regulation of interleukin-6 production /// positive regulation of collagen biosynthetic process /// dr…
	1369191_at	Il6	interleukin 6	neutrophil apoptosis /// neutrophil apoptosis /// acute-phase response /// inflammatory response /// immune response /// salivary gland morphogenesis /// response to mechanical stimulus /// positive regulation of peptidyl-serine phosphorylation /// defense response to protozoan /// defense response to protozoan /// negative regulation of apoptosis /// negative regulation of apoptosis /// positive…
	1373523_at	Fcgr3a	Fc fragment of IgG, low affinity IIIa, receptor	NK T cell proliferation /// immune response
	1379631_at	Csf1	colony stimulating factor 1 (macrophage)	ossification /// positive regulation of cell-matrix adhesion /// multicellular organismal development /// macrophage differentiation /// regulation of ossification /// osteoclast differentiation /// osteoclast differentiation /// positive regulation of cell migration /// positive regulation of multicellular organism growth /// odontogenesis /// positive regulation of odontogenesis of dentine-cont…
Immune system	1380583_s_at	Csf1	colony stimulating factor 1 (macrophage)	ossification /// positive regulation of cell-matrix adhesion /// positive regulation of cell-matrix adhesion /// multicellular organismal development /// macrophage differentiation /// regulation of ossification /// regulation of ossification /// osteoclast differentiation /// osteoclast differentiation /// positive regulation of cell migration /// positive regulation of cell migration /// positi…
	1383355_at	Abca1	ATP-binding cassette, sub-family A (ABC1), member 1	peptide secretion /// protein amino acid lipidation /// phagocytosis, engulfment /// lysosome organization and biogenesis /// G-protein coupled receptor protein signaling pathway /// response to nutrient /// cholesterol metabolic process /// phospholipid transport /// phospholipid transport /// endosome transport /// cholesterol transport /// cholesterol transport /// cholesterol transport /// po…
	1370215_at	C1qb	complement component 1, q subcomponent, beta polypeptide	phosphate transport /// immune response /// immune response /// complement activation, classical pathway /// brain development /// aging /// response to organic substance /// innate immune response /// response to glucocorticoid stimulus
	1367973_at	Ccl2	chemokine (C-C motif) ligand 2	positive regulation of endothelial cell proliferation /// cellular calcium ion homeostasis /// anti-apoptosis /// anti-apoptosis /// chemotaxis /// inflammatory response /// inflammatory response /// immune response /// transforming growth factor beta receptor signaling pathway /// cytokine and chemokine mediated signaling pathway /// chemokinesis /// vascular endothelial growth factor receptor s…
	1388711_at	Il13ra1	interleukin 13 receptor, alpha 1	positive regulation of immunoglobulin production /// positive regulation of B cell proliferation
	1375633_at	Clic1	chloride intracellular channel 1	positive regulation of T cell mediated cytotoxicity /// proteolysis /// chloride transport /// chloride transport /// chloride transport /// lipid transport /// defense response /// inflammatory response /// complement activation /// complement activation /// complement activation, classical pathway /// response to unfolded protein /// I-kappaB kinase/NF-kappaB cascade /// response to nutrient //…
	1368000_at	C3	complement component 3	positive regulation of type IIa hypersensitivity /// inflammatory response /// immune response /// complement activation /// complement activation /// complement activation, alternative pathway /// complement activation, alternative pathway /// complement activation, classical pathway /// complement activation, classical pathway /// blood coagulation /// innate immune response /// positive regula…
Immune system	1373575_at	Fcer1g	Fc receptor, IgE, high affinity I, gamma polypeptide	positive regulation of type IIa hypersensitivity /// positive regulation of type IIa hypersensitivity /// positive regulation of type III hypersensitivity /// positive regulation of type III hypersensitivity /// positive regulation of type I hypersensitivity /// positive regulation of type I hypersensitivity /// Fc receptor mediated stimulatory signaling pathway /// Fc receptor mediated stimulato…
	1368679_a_at	Lyn	Yamaguchi sarcoma viral (v-yes-1) oncogene homolog	protein amino acid phosphorylation /// intracellular signaling cascade /// intracellular signaling cascade /// positive regulation of cell proliferation /// response to hormone stimulus /// peptidyl-tyrosine phosphorylation /// peptidyl-tyrosine phosphorylation /// erythrocyte differentiation /// positive regulation of tyrosine phosphorylation of STAT protein /// protein amino acid autophosphoryl…
	1388784_at	Csf1r	colony stimulating factor 1 receptor	protein amino acid phosphorylation /// transmembrane receptor protein tyrosine kinase signaling pathway /// skeletal muscle development /// cell proliferation /// positive regulation of osteoclast differentiation
	1387221_at	Gch1	GTP cyclohydrolase 1	protein complex assembly /// tetrahydrobiopterin biosynthetic process /// tetrahydrobiopterin biosynthetic process /// induction of apoptosis /// regulation of blood pressure /// regulation of blood pressure /// regulation of lung blood pressure /// aromatic compound biosynthetic process /// vasodilation /// negative regulation of blood pressure /// dihydrobiopterin metabolic process /// protein …
	1379748_at	H28	Histocompatibility 28	proteolysis /// immune response
	1385702_at	Ifi204	interferon activated gene 204	regulation of transcription from RNA polymerase II promoter /// monocyte differentiation /// DNA damage response, signal transduction by p53 class mediator resulting in induction of apoptosis /// positive regulation of osteoblast differentiation
	1387690_at	Casp3	caspase 3, apoptosis related cysteine protease	response to hypoxia /// B cell homeostasis /// release of cytochrome c from mitochondria /// DNA fragmentation during apoptosis /// proteolysis /// proteolysis /// proteolysis /// apoptosis /// apoptosis /// induction of apoptosis /// induction of apoptosis /// response to DNA damage stimulus /// intracellular signaling cascade /// heart development /// sensory perception of sound /// learning or…
Immune system	1387982_at	Tlr4	toll-like receptor 4	toll-like receptor signaling pathway /// microglial cell activation during immune response /// production of nitric oxide during acute inflammatory response /// inflammatory response /// inflammatory response /// immune response /// response to oxidative stress /// signal transduction /// I-kappaB kinase/NF-kappaB cascade /// response to bacterium /// response to bacterium /// response to lipopol…
	1392107_at	Sbno2	strawberry notch homolog 2 (Drosophila)	macrophage activation during immune response /// negative regulation of transcription, DNA-dependent /// regulation of inflammatory response
	1382692_at	Clec7a	C-type lectin domain family 7, member a	response to yeast /// detection of yeast /// response to molecule of fungal origin /// cell surface pattern recognition receptor signaling pathway /// phagocytosis, recognition /// phagocytosis, engulfment /// cell-cell adhesion /// positive regulation of tumor necrosis factor production /// positive regulation of phagocytosis
	1373025_at	C1qc	complement component 1, q subcomponent, C chain	phosphate transport /// immune response /// complement activation, classical pathway /// innate immune response
	1371079_at	Fcgr2b	Fc receptor, IgG, low affinity IIb	negative regulation of type I hypersensitivity /// negative regulation of inflammatory response to antigenic stimulus /// phagocytosis, engulfment /// defense response /// immune response /// cell surface receptor linked signal transduction /// immunoglobulin mediated immune response /// antigen processing and presentation of exogenous peptide antigen via MHC class II /// negative regulation of B…
	1367998_at	RGD1563818 /// Slpi	similar to secretory leukocyte protease inhibitor /// secretory leukocyte peptidase inhibitor	---
	1372070_at	Ifi30	interferon gamma inducible protein 30	---
	1382277_at	Ly96	lymphocyte antigen 96	---
Immune system	1388453_at	Myadm	myeloid-associated differentiation marker	---
	1393280_at	Ly86	lymphocyte antigen 86	---
	1395126_at	Fcrls	Fc receptor-like S, scavenger receptor	---
Signal transduction	1385047_x_at	LOC685048	similar to paired immunoglobin-like type 2 receptor beta /// similar to paired immunoglobin-like type 2 receptor beta /// similar to cell surface receptor FDFACT /// vomeronasal 2 receptor, 61	G-protein coupled receptor protein signaling pathway
Signal transduction	1393688_at	LOC685048	similar to paired immunoglobin-like type 2 receptor beta /// similar to paired immunoglobin-like type 2 receptor beta /// similar to cell surface receptor FDFACT /// vomeronasal 2 receptor, 61	G-protein coupled receptor protein signaling pathway
	1376390_at	Ms4a11	membrane-spanning 4-domains, subfamily A, member 11	signal transduction
	1378193_at	Ms4a7	membrane-spanning 4-domains, subfamily A, member 7	signal transduction
	1390510_at	Ms4a6b	membrane-spanning 4-domains, subfamily A, member 6B	signal transduction
	1393573_at	Pde6b	phosphodiesterase 6B, cGMP, rod receptor, beta polypeptide	signal transduction /// detection of light stimulus
Signal transduction	1377702_at	P2ry5	purinergic receptor P2Y, G-protein coupled, 5	signal transduction /// G-protein coupled receptor protein signaling pathway
	1370780_at	Rab31	RAB31, member RAS oncogene family	small GTPase mediated signal transduction /// protein transport
	1386967_at	Rhoq	ras homolog gene family, member Q	small GTPase mediated signal transduction /// regulation of cell shape
	1373646_at	Rab15	RAB15, member RAS oncogene family	transport /// small GTPase mediated signal transduction /// neurotransmitter secretion /// protein transport
	1388140_at	Rab13	RAB13, member RAS oncogene family	transport /// small GTPase mediated signal transduction /// protein transport
	1381311_at	Emr1	EGF-like module containing, mucin-like, hormone receptor-like sequence 1	signal transduction /// G-protein coupled receptor protein signaling pathway /// neuropeptide signaling pathway
	1393638_at	Ptger4	Prostaglandin E receptor 4 (subtype EP4)	signal transduction /// G-protein coupled receptor protein signaling pathway /// regulation of ossification /// regulation of ossification
	1370362_at	Ptprn	protein tyrosine phosphatase, receptor type, N	protein amino acid dephosphorylation /// response to glucose stimulus /// dephosphorylation /// cytokine and chemokine mediated signaling pathway /// second-messenger-mediated signaling /// response to insulin stimulus /// response to estrogen stimulus /// response to cAMP
Signal transduction	1372359_at	Dusp26	dual specificity phosphatase 26 (putative)	protein amino acid dephosphorylation /// dephosphorylation
	1373065_at	Ptpn18	protein tyrosine phosphatase, non-receptor type 18	protein amino acid dephosphorylation /// dephosphorylation
	1380100_at	RGD1561817	Similar to Traf2 and NCK interacting kinase, splice variant 4	protein amino acid phosphorylation
	1396144_at	RGD1561817	Similar to Traf2 and NCK interacting kinase, splice variant 4	protein amino acid phosphorylation
	1368647_at	Grk6	G protein-coupled receptor kinase 6	protein amino acid phosphorylation /// protein amino acid phosphorylation /// signal transduction
	1372404_at	Rac2	RAS-related C3 botulinum substrate 2	chemotaxis /// small GTPase mediated signal transduction /// positive regulation of cell proliferation /// cell projection biogenesis /// actin cytoskeleton organization and biogenesis /// actin cytoskeleton organization and biogenesis /// bone resorption /// regulation of respiratory burst
	1373623_at	Itpkc	inositol 1,4,5-trisphosphate 3-kinase C	---
	1373881_at	Arhgdib	Rho, GDP dissociation inhibitor (GDI) beta	---
Signal transduction	1388048_a_at	Inpp4b	inositol polyphosphate-4-phosphatase, type II	---
	1384327_at	Def8	differentially expressed in FDCP 8	intracellular signaling cascade
	1384381_at	Abca1	ATP-binding cassette, sub-family A (ABC1), member 1	peptide secretion /// protein amino acid lipidation /// phagocytosis, engulfment /// lysosome organization and biogenesis /// G-protein coupled receptor protein signaling pathway /// response to nutrient /// cholesterol metabolic process /// phospholipid transport /// phospholipid transport /// endosome transport /// cholesterol transport /// cholesterol transport /// cholesterol transport /// po…
Nervous system	1371057_at	Gabra5	gamma-aminobutyric acid (GABA-A) receptor, subunit alpha 5	behavioral fear response /// behavioral fear response /// transport /// ion transport /// chloride transport /// gamma-aminobutyric acid signaling pathway /// synaptic transmission /// synaptic transmission /// brain development /// associative learning /// associative learning
	1367954_at	Gfra1	glial cell line derived neurotrophic factor family receptor alpha 1	cell surface receptor linked signal transduction /// nervous system development /// nervous system development
	1387007_at	Gfra1	glial cell line derived neurotrophic factor family receptor alpha 1	cell surface receptor linked signal transduction /// nervous system development /// nervous system development
	1376893_at	Nrsn1	neurensin 1	nervous system development
Nervous system	1368926_at	Sema4f	sema domain, immunoglobulin domain (Ig), transmembrane domain (TM) and short cytoplasmic domain, (semaphorin) 4F	multicellular organismal development /// nervous system development /// axon guidance /// cell differentiation /// negative regulation of axon extension /// retinal ganglion cell axon guidance
	1367930_at	Gap43	growth associated protein 43	regulation of cell growth /// multicellular organismal development /// nervous system development /// nervous system development /// axon guidance /// axon guidance /// glial cell differentiation /// glial cell differentiation /// axon choice point recognition /// axon choice point recognition /// cell differentiation /// regulation of growth /// tissue regeneration /// cell fate commitment /// c…
	1368003_at	Aldh1a2	aldehyde dehydrogenase family 1, subfamily A2	heart morphogenesis /// heart morphogenesis /// metabolic process /// positive regulation of cell proliferation /// positive regulation of cell proliferation /// determination of bilateral symmetry /// determination of bilateral symmetry /// anterior/posterior pattern formation /// anterior/posterior pattern formation /// proximal/distal pattern formation /// proximal/distal pattern formation ///…
	1388131_at	Tubb2b	tubulin, beta 2b	microtubule-based process /// microtubule-based movement /// mitosis /// neuron differentiation /// protein polymerization
	1368359_a_at	Vgf	VGF nerve growth factor inducible	ovarian follicle development /// ovarian follicle development /// response to dietary excess /// generation of precursor metabolites and energy /// generation of precursor metabolites and energy /// response to cold /// sexual reproduction /// sexual reproduction /// insulin secretion /// neuron differentiation /// response to insulin stimulus /// glucose homeostasis /// penile erection /// regul…
	1370078_at	Lin7b	lin-7 homolog b (C. elegans)	transport /// intracellular protein transport /// exocytosis /// cell-cell junction assembly /// neurotransmitter secretion /// neurotransmitter secretion /// protein transport
	1368923_at	Ecel1	endothelin converting enzyme-like 1	proteolysis /// neuropeptide signaling pathway /// intracellular signaling cascade
	1387360_at	Stx1a	syntaxin 1A (brain)	positive regulation of neurotransmitter secretion /// transport /// neurotransmitter transport /// neurotransmitter transport /// intracellular protein transport /// synaptic transmission /// response to gravity /// synaptic vesicle docking during exocytosis /// vesicle-mediated transport /// calcium ion-dependent exocytosis /// calcium ion-dependent exocytosis /// regulation of exocytosis /// po…
Nervous system	1373490_at	Gmfg	glia maturation factor, gamma	---
	1370678_s_at	Maoa	monoamine oxidase A	catecholamine metabolic process /// neurotransmitter catabolic process /// dopamine catabolic process /// dopamine catabolic process /// catecholamine catabolic process /// serotonin metabolic process /// serotonin metabolic process /// phenylethylamine metabolic process /// phenylethylamine metabolic process /// oxidation reduction
RNA/DNA modulation	1378925_at	Crem	cAMP responsive element modulator	glucose metabolic process /// transcription /// regulation of transcription, DNA-dependent /// regulation of transcription, DNA-dependent /// regulation of transcription, DNA-dependent /// fatty acid metabolic process /// spermatogenesis /// cAMP-mediated signaling /// regulation of circadian rhythm /// retinoic acid receptor signaling pathway
	1393550_at	Crem	cAMP responsive element modulator	glucose metabolic process /// transcription /// regulation of transcription, DNA-dependent /// regulation of transcription, DNA-dependent /// regulation of transcription, DNA-dependent /// fatty acid metabolic process /// spermatogenesis /// cAMP-mediated signaling /// regulation of circadian rhythm /// retinoic acid receptor signaling pathway
	1387275_at	Sox11	SRY-box containing gene 11	kidney development /// transcription /// regulation of transcription, DNA-dependent /// cell proliferation /// oligodendrocyte development /// positive regulation of transcription from RNA polymerase II promoter
	1373421_at	Tgif1	TG interacting factor 1	negative regulation of transcription from RNA polymerase II promoter /// negative regulation of transcription from RNA polymerase II promoter /// neural tube closure /// regulation of transcription, DNA-dependent /// determination of left/right symmetry /// negative regulation of cell proliferation /// dorsal/ventral pattern formation /// negative regulation of cell growth /// regulation of trans…
	1367665_at	Ankrd1	ankyrin repeat domain 1 (cardiac muscle)	regulation of transcription from RNA polymerase II promoter /// regulation of transcription from RNA polymerase II promoter /// negative regulation of transcription
	1382830_at	Suv39h2	suppressor of variegation 3-9 homolog 2 (Drosophila)	chromatin assembly or disassembly /// chromatin remodeling /// male meiosis /// histone H3-K9 methylation
	1373290_at	Ezh2	enhancer of zeste homolog 2 (Drosophila)	histone methylation /// negative regulation of striated muscle cell differentiation
	1388133_at	Csdc2	cold shock domain containing C2, RNA binding	regulation of transcription, DNA-dependent /// mRNA processing
RNA/DNA modulation	1367946_at	Pdlim1	PDZ and LIM domain 1 (elfin)	response to hypoxia /// regulation of transcription /// regulation of transcription
	1379407_at	Imp4	IMP4, U3 small nucleolar ribonucleoprotein, homolog (yeast)	rRNA processing /// ribosome biogenesis
Apoptosis/ cell cycle	1373733_at	Bok	Bcl-2-related ovarian killer protein	apoptosis /// apoptosis /// induction of apoptosis /// regulation of apoptosis
	1389123_at	Ccl6	chemokine (C-C motif) ligand 6	apoptosis /// chemotaxis /// immune response
	1373052_at	Pdcl3	phosducin-like 3	apoptosis /// interspecies interaction between organisms
	1387809_at	Map2k6	mitogen-activated protein kinase kinase 6	MAPKKK cascade /// activation of MAPK activity /// protein amino acid phosphorylation /// protein amino acid phosphorylation /// apoptosis /// response to drug /// positive regulation of apoptosis /// cardiac muscle contraction
	1387502_at	Stk17b	serine/threonine kinase 17b (apoptosis-inducing)	protein amino acid phosphorylation /// protein amino acid phosphorylation /// protein amino acid phosphorylation /// apoptosis /// induction of apoptosis /// induction of apoptosis /// induction of apoptosis /// protein kinase cascade /// protein kinase cascade /// protein kinase cascade /// programmed cell death
	1389873_at	Pycard	PYD and CARD domain containing	proteolysis /// induction of apoptosis /// caspase activation /// inflammatory response /// tumor necrosis factor-mediated signaling pathway /// regulation of apoptosis /// regulation of apoptosis /// positive regulation of caspase activity /// regulation of caspase activity /// positive regulation of interleukin-1 beta secretion /// positive regulation of NF-kappaB transcription factor activity
	1371659_at	Rhoc	ras homolog gene family, member C	response to hypoxia /// small GTPase mediated signal transduction /// regulation of actin polymerization or depolymerization /// response to mechanical stimulus /// actin cytoskeleton organization and biogenesis /// positive regulation of cell growth /// positive regulation of cell growth /// positive regulation of cell migration /// positive regulation of actin filament polymerization /// stress…
Apoptosis/ cell cycle	1387886_at	Prelp	proline arginine-rich end leucine-rich repeat protein	cell aging
	1377916_at	Slfn2	schlafen 2	negative regulation of cell proliferation
	1368144_at	Rgs2	regulator of G-protein signaling 2	cell cycle /// negative regulation of signal transduction /// negative regulation of G-protein coupled receptor protein signaling pathway
Cell adhesion	1371194_at	Tnfaip6	tumor necrosis factor alpha induced protein 6	cell adhesion
	1391575_at	Hapln4	hyaluronan and proteoglycan link protein 4	cell adhesion
	1370177_at	PVR	poliovirus receptor	cell-cell adhesion /// cell migration
	1372734_at	Smagp	small cell adhesion glycoprotein	---
Ion transport	1391007_s_at	Kcnj11	potassium inwardly rectifying channel, subfamily J, member 11	glucose metabolic process /// transport /// ion transport /// potassium ion transport /// potassium ion transport /// potassium ion transport /// potassium ion import /// response to ATP /// regulation of membrane potential /// response to drug /// negative regulation of insulin secretion /// neurological system process
	1370249_at	Tspo	translocator protein	ion transport
	1369649_at	Cacna2d1	calcium channel, voltage-dependent, alpha2/delta subunit 1	transport /// ion transport /// calcium ion transport /// calcium ion transport /// calcium ion transport /// regulation of calcium ion transport
	1370850_at	Scn3b	sodium channel, voltage-gated, type III, beta	transport /// ion transport /// sodium ion transport
Other processes	1398243_at	Csrp3	cysteine and glycine-rich protein 3	blood vessel remodeling /// regulation of the force of heart contraction /// regulation of the force of heart contraction /// cellular calcium ion homeostasis /// cellular calcium ion homeostasis /// multicellular organismal development /// skeletal muscle development /// cell differentiation /// cardiac muscle development /// cardiac muscle development
	1393626_at	Sorl1	sortilin-related receptor, LDLR class A repeats-containing	cell proliferation /// cell migration
	1368990_at	Cyp1b1	cytochrome P450, family 1, subfamily b, polypeptide 1	cellular aromatic compound metabolic process /// estrogen metabolic process /// toxin metabolic process /// response to organic substance /// dibenzo-p-dioxin metabolic process /// oxidation reduction
	1387396_at	Hamp	hepcidin antimicrobial peptide	cellular iron ion homeostasis /// cellular iron ion homeostasis /// defense response to bacterium /// defense response to bacterium /// defense response to fungus
	1370075_at	Dhfr	dihydrofolate reductase	glycine biosynthetic process /// one-carbon compound metabolic process /// nucleotide biosynthetic process /// response to nicotine /// dihydrofolate metabolic process /// tetrahydrofolate biosynthetic process /// oxidation reduction
	1383536_at	Dhfr	dihydrofolate reductase	glycine biosynthetic process /// one-carbon compound metabolic process /// nucleotide biosynthetic process /// response to nicotine /// dihydrofolate metabolic process /// tetrahydrofolate biosynthetic process /// oxidation reduction
	1374571_at	Pigx	phosphatidylinositol glycan anchor biosynthesis, class X	GPI anchor biosynthetic process /// preassembly of GPI anchor in ER membrane
	1370566_at	Rdh2	retinol dehydrogenase 2	metabolic process /// enterobactin biosynthetic process /// retinol metabolic process /// retinoic acid metabolic process /// oxidation reduction
	1372516_at	Kif22	kinesin family member 22	microtubule-based movement
	1376100_at	Tubb6	tubulin, beta 6	microtubule-based process /// microtubule-based movement /// protein polymerization
	1387908_at	Rasd1	RAS, dexamethasone-induced 1	nitric oxide mediated signal transduction /// small GTPase mediated signal transduction
Other processes	1371592_at	Csk	c-src tyrosine kinase	protein amino acid phosphorylation /// negative regulation of cell proliferation /// negative regulation of cell proliferation
	1368590_at	Mmp16	matrix metallopeptidase 16	proteolysis /// metabolic process /// collagen catabolic process
	1368657_at	Mmp3	matrix metallopeptidase 3	proteolysis /// metabolic process /// collagen catabolic process /// response to cytokine stimulus /// response to amino acid stimulus
	1379344_at	Cybb	Cytochrome b-245, beta polypeptide	response to nutrient /// response to drug
	1372510_at	Srxn1	sulfiredoxin 1 homolog (S. cerevisiae)	response to oxidative stress
	1382492_a_at	Hsd17b8	hydroxysteroid (17-beta) dehydrogenase 8	steroid biosynthetic process /// metabolic process /// androgen metabolic process /// estrogen metabolic process /// lipid biosynthetic process /// oxidation reduction
	1370391_at	Crabp2	cellular retinoic acid binding protein 2	transport /// lipid transport /// embryonic forelimb morphogenesis /// embryonic forelimb morphogenesis /// retinoic acid metabolic process /// retinoic acid metabolic process /// retinoic acid metabolic process
	1368487_at	Serpinb2	serine (or cysteine) peptidase inhibitor, clade B, member 2	wound healing
Unknown functionallity	1368006_at	Laptm5	lysosomal-associated protein transmembrane 5	---
	1368381_at	Crtac1	cartilage acidic protein 1	---
	1368892_at	---	---	---
	1371450_at	---	---	---
	1373262_at	RGD1309543	similar to 2310014H01Rik protein	---
Unknown functionallity	1374153_at	---	---	---
	1374168_at	---	---	---
	1374280_at	Cbln2	cerebellin 2 precursor protein	---
	1374510_at	---	---	---
	1374838_at	Sp140	SP140 nuclear body protein	---
	1375170_at	S100a11	S100 calcium binding protein A11 (calizzarin)	---
	1376319_at	---	---	---
	1376386_at	---	---	---
	1376601_at	---	---	---
	1376645_at	RGD1307396	Similar to RIKEN cDNA 6330406I15	---
	1376708_at	Fam139a	Family with sequence similarity 139, member A	---
	1376836_at	---	---	---
	1376911_at	---	---	---
	1377092_at	---	---	---
	1377831_at	---	---	---
	1377908_at	---	---	---
	1378005_at	---	---	---
	1378057_at	Flrt3	fibronectin leucine rich transmembrane protein 3	---
	1378443_at	Slamf9	SLAM family member 9	---
	1379043_at	---	---	---
	1379387_at	---	---	---
Unknown functionallity	1379573_at	---	---	---
	1379714_at	rCG_43687	hypothetical protein LOC688459	---
	1379818_at	---	---	---
	1379995_at	---	---	---
	1380141_at	Nsun4	NOL1/NOP2/Sun domain family, member 4	---
	1381070_at	---	---	---
	1381264_at	---	---	---
	1381341_at	rCG_43687	hypothetical protein LOC688459	---
	1381503_at	---	---	---
	1381864_at	---	---	---
	1382589_at	Ankrd55	ankyrin repeat domain 55	---
	1382638_at	---	---	---
	1383210_at	---	---	---
	1383220_at	---	---	---
	1383576_at	---	---	---
	1383805_at	---	---	---
	1384009_at	Narf	nuclear prelamin A recognition factor	---
	1384126_a_at	---	---	---
Unknown functionallity	1384993_at	RGD1309847	similar to peptidylglycine alpha-amidating monooxygenase COOH-terminal interactor; peptidylglycine alpha-amidating monooxygenase COOH-terminal interactor protein-1	---
	1385027_at	---	---	---
	1385088_at	RGD1310262	hypothetical LOC304650	---
	1388451_at	---	---	---
	1388678_at	---	---	---
	1388900_at	RGD1566118	RGD1566118	---
	1389006_at	---	---	---
	1389043_at	Adck4	aarF domain containing kinase 4	---
	1389228_at	RGD1304825	similar to RIKEN cDNA 2010309E21	---
	1389857_at	Wbp5	WW domain binding protein 5	---
	1390165_at	Prdm15	PR domain containing 15	---
	1390282_at	Cyp2s1	cytochrome P450, family 2, subfamily s, polypeptide 1	---
Unknown functionallity	1390348_at	Folr2	folate receptor 2 (fetal)	---
	1390713_at	---	---	---
	1390937_at	RGD1309051	similar to chromosome 14 open reading frame 50	---
	1391181_at	---	---	---
	1391383_at	Crtac1	Cartilage acidic protein 1	---
	1391582_at	---	---	---
	1391979_at	---	---	---
	1392579_at	Obfc2a	oligonucleotide/oligosaccharide-binding fold containing 2A	---
	1392648_at	Mrc1	mannose receptor, C type 1	---
	1392706_at	---	---	---
	1392794_at	---	---	---
	1392863_at	---	---	---
	1392946_at	---	---	---
	1393469_at	---	---	---
	1393575_at	---	---	---
	1393661_at	---	---	---
	1393910_at	RGD1309807	similar to Fam13a1 protein	---
	1394908_at	---	---	---
	1395487_at	---	---	---
	1395755_at	---	---	---
	1396532_at	---	---	---
	1396835_at	---	---	---
	1397540_at	---	---	---
	1397736_at	Cldn22	claudin 22	---
	1397823_at	---	---	---
Unknown functionallity	1398707_at	---	---	---
